# Supplementary material for: dagLogo: An R/Bioconductor package for identifying and visualizing differential amino acid group usage in proteomics data
Source: PLoS One. 2020 Nov 6;15(11):e0242030. doi: 10.1371/journal.pone.0242030 (PMC7647101; doi:10.1371/journal.pone.0242030)
Supplement: S4 Table — (XLSX) [file pone.0242030.s007.xlsx]

## Sheet: Table S4 human STK substrates
GENE	KINASE	KIN_ACC_ID	KIN_ORGANISM	SUBSTRATE	SUB_GENE_ID	SUB_ACC_ID	SUB_GENE	SUB_ORGANISM	SUB_MOD_RSD	SITE_GRP_ID	SITE_+/-7_AA	DOMAIN	IN_VIVO_RXN	IN_VITRO_RXN	CST_CAT#
CSNK2A1	CK2A1	P68400	human	DDX58	23586	O95786	DDX58	human	S854	17484202	HPKPKQFssFEkRAK	RIG-I_C-RD	X	X
CSNK2A1	CK2A1	P68400	human	PAK1	5058	Q13153	PAK1	human	S223	454121	DVAtsPIsPtENNtt		X
CSNK2A1	CK2A1	P68400	human	HMGA2	15364	P52927	Hmga2	mouse	S101	469757	QETEEtssQEsAEED			X
CSNK2A1	CK2A1	P68400	human	ataxin-3	110616	Q9CVD2	Atxn3	mouse	S29	13421402	LLQGEYFsPVELSSI	Josephin	X	X
CSNK2A1	CK2A1	P68400	human	DDIT3	1649	P35638	DDIT3	human	S31	455504	DLQEVLssDENGGTY			X
CSNK2A1	CK2A1	P68400	human	CD10	4311	P08473	MME	human	S6	3850156	__MGKsEsQMDItDI		X	X
CSNK2A1	CK2A1	P68400	human	PTEN	5728	P60484	PTEN	human	S380	448313	EPDHyRYsDttDsDP			X	9569; 9551; 9554; 9549; 7960
CSNK2A1	CK2A1	P68400	human	MSK1	9252	O75582	RPS6KA5	human	S760	12159002	TETRssssESSHSsS			X
CSNK2A1	CK2A1	P68400	human	PPP1R2	5504	P41236	PPP1R2	human	S87	449054	GDDEDACsDtEAtEA	IPP-2		X
CSNK2A1	CK2A1	P68400	human	CFTR	12638	P26361	Cftr	mouse	S670	3333405	TETLRRFsVDDSSAP	CFTR_R		X
CSNK2A1	CK2A1	P68400	human	caveolin-2	858	P51636	CAV2	human	S36	469561	DPEKFADsDQDRDPH	Caveolin	X	X
CSNK2A1	CK2A1	P68400	human	SPTBN1	6711	Q01082	SPTBN1	human	S2110	471398	PEPstKVsEEAEsQQ			X
CSNK2A1	CK2A1	P68400	human	NHE3	100009430	P26432	NHE-3	rabbit	S554	450899	TEGERRGsLAFIRSP		X
CSNK2A1	CK2A1	P68400	human	IRS1	25467	P35570	Irs1	rat	S612	447562	DDGyMPMsPGVAPVP			X	3193; 2386; 3203
CSNK2A1	CK2A1	P68400	human	Sialoprotein-2	281233	Q28862	IBSP	cow	S86	457544	EEEEEETsNEEGNNG	BSP_II		X
CSNK2A1	CK2A1	P68400	human	PER2	18627	O54943	Per2	mouse	S53	9439800	TGRDSQGsDCDDNGK		X	X
CSNK2A1	CK2A1	P68400	human	FAF1	11124	Q9UNN5	FAF1	human	S291	450287	DVHMVsDsDGDDFED			X
CSNK2A1	CK2A1	P68400	human	MYH10	4628	P35580	MYH10	human	S1956	465600	EGAsLELsDDDtEsK			X
CSNK2A1	CK2A1	P68400	human	CREB	81646	P15337	Creb1	rat	S111	451808	TIAEsEDsQEsVDsV		X
CSNK2A1	CK2A1	P68400	human	CDC27	996	P30260	CDC27	human	S154	18258506	FLWSPFEsLCEIGEK		X
CSNK2A1	CK2A1	P68400	human	occludin	100506658	Q16625	OCLN	human	T404	471472	HyEtDyttGGEsCDE		X
CSNK2A1	CK2A1	P68400	human	Sialoprotein-2	281233	Q28862	IBSP	cow	S106	467257	DENEDEEsEAENTTL	BSP_II		X
CSNK2A1	CK2A1	P68400	human	TDP-43	23435	Q13148	TARDBP	human	S379	3084615	NSYsGsNsGAAIGWG			X
CSNK2A1	CK2A1	P68400	human	NCAM-L1	3897	P32004	L1CAM	human	S1181	465573	GEyRSLEsDNEEKAF	Bravo_FIGEY		X
CSNK2A1	CK2A1	P68400	human	XRCC1	7515	P18887	XRCC1	human	T488	451452	GAEDsGDtEDELRRV		X	X
CSNK2A1	CK2A1	P68400	human	CBX1	10951	P83916	CBX1	human	T51	2753801	GFSDEDNtWEPEENL	Chromo	X	X
CSNK2A1	CK2A1	P68400	human	RP1	10982	Q15555	MAPRE2	human	S236	23140241	SSGSASksDKDLETQ		X
CSNK2A1	CK2A1	P68400	human	ER-alpha	2099	P03372	ESR1	human	S282	6048401	EGrGEVGsAGDMRAA		X	X
CSNK2A1	CK2A1	P68400	human	ECE1 iso3		P42892-3		human	S20	3053606	EDLVDsLsEGDAYPN		X
CSNK2A1	CK2A1	P68400	human	XRCC1	7515	P18887	XRCC1	human	S421	3181474	EAsHsGGsGDEAPKL			X
CSNK2A1	CK2A1	P68400	human	PAR-4	64513	Q62627	Pawr	rat	S223	476476	GRYKSTIsAPEEEIL	ATG16	X
CSNK2A1	CK2A1	P68400	human	RPS5	20103	P97461	Rps5	mouse	S34	9819907	DVQINDIsLQDYIAV			X
CSNK2A1	CK2A1	P68400	human	VTN	7448	P04004	VTN	human	T76	451404	tMPEDEytVYDDGEE			X
CSNK2A1	CK2A1	P68400	human	N-WASP	682507	F1LSG0	Wasl	rat	S481	3149547	RSKAIHssDEDEDDD		X	X
CSNK2A1	CK2A1	P68400	human	RNPS1	10921	Q15287	RNPS1	human	S53	455347	KGATKESsEKDRGRD		X	X
CSNK2A1	CK2A1	P68400	human	CTNNA1	1495	P35221	CTNNA1	human	S641	449139	tPEELDDsDFEtEDF	Vinculin	X	X
CSNK2A1	CK2A1	P68400	human	SMRT	9612	Q9Y618	NCOR2	human	S2522	465590	CSQYETLsDsE____			X
CSNK2A1	CK2A1	P68400	human	YY1	7528	P25490	YY1	human	S118	460025	EVVGGDDsDGLRAED		X	X
CSNK2A1	CK2A1	P68400	human	WASP	7454	P42768	WAS	human	S483	449294	KRSRAIHssDEGEDQ		X	X
CSNK2A1	CK2A1	P68400	human	ARC	8996	O60936	NOL3	human	T149	448618	SEAVQSGtPEEPEPE		X
CSNK2A1	CK2A1	P68400	human	DNAJB2	3300	P25686	DNAJB2	human	S247	34505486	PASCPLDsDLsEDED			X
CSNK2A1	CK2A1	P68400	human	STAT1	6772	P42224	STAT1	human	S727	447753	TDNLLPMsPEEFDEV	STAT1_TAZ2bind	X		9177; 8826
CSNK2A1	CK2A1	P68400	human	LASS5	91012	Q8N5B7	CERS5	human	S356	18260888	RsDVEsssEEEDVTT		X
CSNK2A1	CK2A1	P68400	human	ECE1 iso3		P42892-3		human	S18	3053605	DEEDLVDsLsEGDAY		X
CSNK2A1	CK2A1	P68400	human	IRS1	25467	P35570	Irs1	rat	T502	449932	MGTsPALtGDEAAGA			X
CSNK2A1	CK2A1	P68400	human	CACNA1C	100101555	P15381	CACB	rabbit	T1704	17620920	RAIsGDLtAEEELDK	CAC1F_C		X
CSNK2A1	CK2A1	P68400	human	EIF5	1983	P55010	EIF5	human	T207	3339005	DDDWGEDttEEAQRR			X
CSNK2A1	CK2A1	P68400	human	DOK7	231134	Q18PE0	Dok7	mouse	S266	41621606	DDRSLsssSSEASHs			X
CSNK2A1	CK2A1	P68400	human	CDH1	12550	P09803	Cdh1	mouse	S840	465565	LVFDYEGsGsEAAsL	Cadherin_C		X
CSNK2A1	CK2A1	P68400	human	SLITRK1	114798	Q96PX8	SLITRK1	human	S695	4749248	DCGSHSLsD______			X
CSNK2A1	CK2A1	P68400	human	HMGN1	3150	P05114	HMGN1	human	S99	451698	AGEkEAksD______			X
CSNK2A1	CK2A1	P68400	human	PACS-1	55690	Q6VY07	PACS1	human	S278	2911721	SPDIDNYsEEEEESF			X
CSNK2A1	CK2A1	P68400	human	Ikaros	22778	Q03267	Ikzf1	mouse	T23	4828303	ESPPVSDtPDEGDEP			X
CSNK2A1	CK2A1	P68400	human	PLD1	5337	Q13393	PLD1	human	S611	465587	FKLFHPssESEQGLT			X
CSNK2A1	CK2A1	P68400	human	MRE11A	4361	P49959	MRE11	human	S688	449207	sKGVDFEssEDDDDD		X	X
CSNK2A1	CK2A1	P68400	human	JNK2	5601	P45984	MAPK9	human	S407	447648	STEQtLAsDTDSSLD			X
CSNK2A1	CK2A1	P68400	human	Jun	3725	P05412	JUN	human	S243	450451	PGEtPPLsPIDMEsQ			X	2994
CSNK2A1	CK2A1	P68400	human	p47phox	653361	P14598	NCF1	human	S348	451728	PGPQsPGsPLEEERQ			X
CSNK2A1	CK2A1	P68400	human	ATF-1	466	P18846	ATF1	human	S47	15725601	EsQDSSDsIGssQKA	pKID	X
CSNK2A1	CK2A1	P68400	human	N-WASP	682507	F1LSG0	Wasl	rat	S480	3149548	KRSKAIHssDEDEDD		X	X
CSNK2A1	CK2A1	P68400	human	OTUB1	55611	Q96FW1	OTUB1	human	S16	3208998	QKQEPLGsDsEGVNC		X	X
CSNK2A1	CK2A1	P68400	human	MRTO4	51154	Q9UKD2	MRTO4	human	S235	22349546	EsTEEsDsEDDD___			X
CSNK2A1	CK2A1	P68400	human	TLE1	7088	Q04724	TLE1	human	S239	454385	KDSsHYDsDGDKsDD		X	X
CSNK2A1	CK2A1	P68400	human	CDH1	999	P12830	CDH1	human	S850	1270900	AsLSsLNsSEsDKDQ	Cadherin_C		X
CSNK2A1	CK2A1	P68400	human	TDP-43	23435	Q13148	TARDBP	human	S410	3084601	ssMDsKssGWGM___			X
CSNK2A1	CK2A1	P68400	human	BMI1	648	P35226	BMI1	human	S110	56654163	SADAANGsNEDrGEV			X
CSNK2A1	CK2A1	P68400	human	WAVE2	10163	Q9Y6W5	WASF2	human	S497	6377639	EFDEDDWsD______			X
CSNK2A1	CK2A1	P68400	human	AIP	9049	O00170	AIP	human	S43	10888700	FHYRTLHsDDEGTVL	FKBP_C		X
CSNK2A1	CK2A1	P68400	human	SLC18A2	25549	Q01827	Slc18a2	rat	S514	465596	GDDEEsEsD______			X
CSNK2A1	CK2A1	P68400	human	calsequestrin 2	845	O14958	CASQ2	human	S385	451464	DDDDDDNsDEEDNDD			X
CSNK2A1	CK2A1	P68400	human	NCAPH	23397	Q15003	NCAPH	human	S570	470129	PGLQAADsDDEDLDD	Cnd2		X
CSNK2A1	CK2A1	P68400	human	HOXB7	3217	P09629	HOXB7	human	S133	465570	IYPWMRssGTDRKRG			X
CSNK2A1	CK2A1	P68400	human	GMF-beta	2764	P60983	GMFB	human	S53	451488	DEELEGIsPDELkDE	Cofilin_ADF		X
CSNK2A1	CK2A1	P68400	human	SLC3A2	6520	P08195	SLC3A2	human	S408	6003503	TssyLsDsGsTGEHT			X
CSNK2A1	CK2A1	P68400	human	FMR1	2332	Q06787	FMR1	human	S500	469583	NSEASNAsETESDHR	FXMRP1_C_core		X
CSNK2A1	CK2A1	P68400	human	DNAJB2	3300	P25686	DNAJB2	human	S250	34499810	CPLDsDLsEDEDLQL	UIM	X	X
CSNK2A1	CK2A1	P68400	human	FAF1	11124	Q9UNN5	FAF1	human	S289	450286	ITDVHMVsDsDGDDF			X
CSNK2A1	CK2A1	P68400	human	CFTR	12638	P26361	Cftr	mouse	S422	3333404	SNGDRKHsSDENNVS			X
CSNK2A1	CK2A1	P68400	human	LASS4	79603	Q9HA82	CERS4	human	S342	7102766	QMEKDIRsDVEEsDs		X
CSNK2A1	CK2A1	P68400	human	MDC1	9656	Q14676	MDC1	human	S218	4213800	PFAFNLNsDtDVEEG		X
CSNK2A1	CK2A1	P68400	human	RRAD	6236	P55042	RRAD	human	S257	457395	QIRLRRDsKEANARR			X
CSNK2A1	CK2A1	P68400	human	CD5	921	P06127	CD5	human	S482	450126	SsMQPDNssDsDyDL		X	X
CSNK2A1	CK2A1	P68400	human	APOE	348	P02649	APOE	human	S314	457115	tsAAPVPsDNH____			X
CSNK2A1	CK2A1	P68400	human	PhLP	5082	Q13371	PDCL	human	S296	465538	AtCHsEDsDLEID__	Phosducin		X
CSNK2A1	CK2A1	P68400	human	LASS6	253782	Q6ZMG9	CERS6	human	S347	22350312	RsDIEsssDEEDSEP		X
CSNK2A1	CK2A1	P68400	human	caveolin-1	403980	P33724	CAV1	dog	S88	451561	FDGIWKAsFTTFTVT	Caveolin		X
CSNK2A1	CK2A1	P68400	human	HMGN1	3150	P05114	HMGN1	human	S89	451697	ktEEsPAsDEAGEkE	HMG14_17		X
CSNK2A1	CK2A1	P68400	human	NFE2L1	18023	Q61985	Nfe2l1	mouse	S497	28700306	EGAVGYSsDSETLDL		X
CSNK2A1	CK2A1	P68400	human	Calmodulin	801	P0DP23	CALM3	human	S102	448706	kDGNGyIsAAELrHV	EF-hand_7		X
CSNK2A1	CK2A1	P68400	human	SSRP1	6749	Q08945	SSRP1	human	S510	455268	SSSNEGDsDRDEKKR			X
CSNK2A1	CK2A1	P68400	human	HHEX	3087	Q03014	HHEX	human	S163	7430500	FETQKYLsPPERKRL	Homeobox		X
CSNK2A1	CK2A1	P68400	human	ITCH	16396	Q8C863	Itch	mouse	T425	470111	VNHNTRItQWEDPRS	WW		X
CSNK2A1	CK2A1	P68400	human	NKX2-5	18091	P42582	Nkx2-5	mouse	S163	465563	FKQQRYLsAPERDQL	Homeobox		X
CSNK2A1	CK2A1	P68400	human	IL16	3603	Q14005	IL16	human	S743	11280302	MPLQPNAsLNEEEGT			X
CSNK2A1	CK2A1	P68400	human	Jun	3725	P05412	JUN	human	S249	455367	LsPIDMEsQERIkAE			X
CSNK2A1	CK2A1	P68400	human	MDC1	9656	Q14676	MDC1	human	S402	3196337	QAsMVINsDtDDEEE		X
CSNK2A1	CK2A1	P68400	human	DAXX	1616	Q9UER7	DAXX	human	S737	467726	PEEIIVLsDsD____		X	X
CSNK2A1	CK2A1	P68400	human	MSK1	9252	O75582	RPS6KA5	human	S757	12159001	stsTETRssssESSH			X
CSNK2A1	CK2A1	P68400	human	PLD1	5337	Q13393	PLD1	human	S610	465586	HFKLFHPssESEQGL			X
CSNK2A1	CK2A1	P68400	human	PAX7	18509	P47239	Pax7	mouse	S201	50592106	GNRLDEGsDVEsEPd			X
CSNK2A1	CK2A1	P68400	human	SSRP1	6749	Q08945	SSRP1	human	S688	456296	KRRRSEDsEEEELAS			X
CSNK2A1	CK2A1	P68400	human	NHE5	6553	Q14940	SLC9A5	human	S712	20832301	EEEEsDssEtEKEDD			X
CSNK2A1	CK2A1	P68400	human	PSEN2	5664	P49810	PSEN2	human	S9	449961	LTFMAsDsEEEVCDE			X
CSNK2A1	CK2A1	P68400	human	XRCC1	7515	P18887	XRCC1	human	S418	3181471	EEDEAsHsGGsGDEA			X
CSNK2A1	CK2A1	P68400	human	AQP4	25293	P47863	Aqp4	rat	S285	449922	MEVEDNRsQVEtEDL			X
CSNK2A1	CK2A1	P68400	human	SHOX	6473	O15266	SHOX	human	S106	457680	EKREDVKsEDEDGQT		X	X
CSNK2A1	CK2A1	P68400	human	IHPK2	51447	Q9UHH9	IP6K2	human	S356	18258507	AEDLEDLsEEsADES	IPK	X
CSNK2A1	CK2A1	P68400	human	PPAR-gamma iso2	19016	P37238-2	Pparg	mouse	S21	12170301	GIsSVDLsVMEDHSH	PPARgamma_N	X
CSNK2A1	CK2A1	P68400	human	IkB-alpha	4792	P25963	NFKBIA	human	S36	448204	RHDsGLDsMkDEEyE			X	4088; 5210; 9246
CSNK2A1	CK2A1	P68400	human	DNAJC1		XP_849482		dog	S486	469721	DISEQKEssDEESQK			X
CSNK2A1	CK2A1	P68400	human	ARRB2	409	P32121	ARRB2	human	T382	455373	EFDTNYAtDDDIVFE			X
CSNK2A1	CK2A1	P68400	human	PPP1R2	5504	P41236	PPP1R2	human	S121	449052	yRIQEQEssGEEDsD	IPP-2		X
CSNK2A1	CK2A1	P68400	human	TOP1	7150	P11387	TOP1	human	S506	27276101	ADTVGCCsLRVEHIN	Topoisom_I		X
CSNK2A1	CK2A1	P68400	human	SRPK1	6732	Q96SB4	SRPK1	human	S555	456013	DYLFEPHsGEEYTRD	Pkinase		X
CSNK2A1	CK2A1	P68400	human	CADPS	26989	Q62717	Cadps	rat	S5	7712502	___MLDPsssEEEsD			X
CSNK2A1	CK2A1	P68400	human	PIAS1	8554	O75925	PIAS1	human	S467	4700788	IDLtIDsssDEEEEE		X	X
CSNK2A1	CK2A1	P68400	human	MYH2	4620	Q9UKX2	MYH2	human	S1921	3090700	ERADIAEsQVNKLRV	Myosin_tail_1		X
CSNK2A1	CK2A1	P68400	human	CADPS	26989	Q62717	Cadps	rat	S6	7712500	__MLDPsssEEEsDE			X
CSNK2A1	CK2A1	P68400	human	SCN2A	24766	P04775	Scn2a	rat	S1124	6003506	LNTEEFSsEsDMEES	Na_trans_assoc		X
CSNK2A1	CK2A1	P68400	human	MYH10	4628	P35580	MYH10	human	S1952	465599	QLHLEGAsLELsDDD			X
CSNK2A1	CK2A1	P68400	human	SIRT1	23411	Q96EB6	SIRT1	human	S661	6855924	GAEVYsDsEDDVLSS		X	X
CSNK2A1	CK2A1	P68400	human	SAT	6303	P21673	SAT1	human	S146	11390100	FYKRRGAsDLsSEEG			X
CSNK2A1	CK2A1	P68400	human	TOP2A	7153	P11388	TOP2A	human	S1525	448764	PIKyLEEsDEDDLF_			X
CSNK2A1	CK2A1	P68400	human	IGFBP1	3484	P08833	IGFBP1	human	S144	451659	NFHLMAPsEEDHSIL		X	X
CSNK2A1	CK2A1	P68400	human	ataxin-3	4287	P54252	ATXN3	human	S347	9441000	LQAAVTMsLETVRND		X
CSNK2A1	CK2A1	P68400	human	calsequestrin 1	100009095	P07221	CASQ1	rabbit	T381	451337	VLEGEINtEDDDDED	Calsequestrin		X
CSNK2A1	CK2A1	P68400	human	DDX58	23586	O95786	DDX58	human	T770	17484200	DsILRLQtWDEAVFR		X	X
CSNK2A1	CK2A1	P68400	human	IGFBP3	3486	P17936	IGFBP3	human	S194	10902818	KVDyEsQstDtQNFs		X
CSNK2A1	CK2A1	P68400	human	SMC3	9126	Q9UQE7	SMC3	human	S1067	453059	GDVEGsQsQDEGEGs	SMC_N	X
CSNK2A1	CK2A1	P68400	human	SSB	6741	P05455	SSB	human	S366	449301	GkktKFAsDDEHDEH		X	X
CSNK2A1	CK2A1	P68400	human	IkB-alpha	4792	P25963	NFKBIA	human	S283	451523	NLQMLPEsEDEEsYD		X	X
CSNK2A1	CK2A1	P68400	human	Myb	4602	P10242	MYB	human	S12	448187	PRHSIYssDEDDEDF			X
CSNK2A1	CK2A1	P68400	human	XRCC1	7515	P18887	XRCC1	human	S416	3181468	ssEEDEAsHsGGsGD			X
CSNK2A1	CK2A1	P68400	human	BIK	638	Q13323	BIK	human	S35	448349	EVLGMtDsEEDLDPM	bcl-2I13		X
CSNK2A1	CK2A1	P68400	human	PhLP	5082	Q13371	PDCL	human	S25	465539	sssEDEDsDHEDKDR		X	X
CSNK2A1	CK2A1	P68400	human	CK2B	1460	P67870	CSNK2B	human	S3	447647	_____MsssEEVsWI			X
CSNK2A1	CK2A1	P68400	human	XRCC1	7515	P18887	XRCC1	human	S408	3181459	YLMAGPGsssEEDEA			X
CSNK2A1	CK2A1	P68400	human	LASS5	91012	Q8N5B7	CERS5	human	S350	18260879	KVSKDDRsDVEsssE		X
CSNK2A1	CK2A1	P68400	human	MDC1	9656	Q14676	MDC1	human	S299	477757	sQPPGEDsDtDVDDD		X
CSNK2A1	CK2A1	P68400	human	CREB	1385	P16220	CREB1	human	S111	451808	TIAEsEDsQEsVDsV			X
CSNK2A1	CK2A1	P68400	human	CTDP1	9150	Q9Y5B0	CTDP1	human	S942	455466	ssNEDEGsssEADEM	FCP1_C		X
CSNK2A1	CK2A1	P68400	human	TELO2	9894	Q9Y4R8	TELO2	human	S487	15668105	AQLAGsDsDLDsDDE		X	X
CSNK2A1	CK2A1	P68400	human	GAP43	14432	P06837	Gap43	mouse	S193	449598	PTEtAEssQAEEEkD	Neuromodulin		X
CSNK2A1	CK2A1	P68400	human	MRE11A	4361	P49959	MRE11	human	S558	3191332	AEQMANDsDDsISAA		X	X
CSNK2A1	CK2A1	P68400	human	Sialoprotein-2	281233	Q28862	IBSP	cow	S76	457543	ENGNGDssEEEEEEE	BSP_II		X
CSNK2A1	CK2A1	P68400	human	TRHR	25570	Q01717	Trhr	rat	S383	465594	YVsTtKVsFDDtCLA			X
CSNK2A1	CK2A1	P68400	human	TIF1A	54700	Q9NYV6	RRN3	human	S170	470001	KEGDVDVsDsDDEDD	RRN3	X	X
CSNK2A1	CK2A1	P68400	human	NCL	25135	P13383	Ncl	rat	S213	466007	EEEEEDDsEEEVMEI			X
CSNK2A1	CK2A1	P68400	human	DDHD1	338047	O46606	DDHD1	cow	S716	465583	AKDPTSIsENEGIST	DDHD		X
CSNK2A1	CK2A1	P68400	human	ataxin-3 iso1	4287	P54252-1	ATXN3	human	S236	9441003	LQRALALsRQEIDME	UIM	X
CSNK2A1	CK2A1	P68400	human	Calmodulin	24242	P62161	Calm1	rat	T80	448704	MARKMkDtDsEEEIR		X
CSNK2A1	CK2A1	P68400	human	CADPS	26989	Q62717	Cadps	rat	S7	7712501	_MLDPsssEEEsDEI			X
CSNK2A1	CK2A1	P68400	human	PIAS1	8554	O75925	PIAS1	human	S466	4700782	VIDLtIDsssDEEEE		X	X
CSNK2A1	CK2A1	P68400	human	XRCC1	7515	P18887	XRCC1	human	S485	451510	QDNGAEDsGDtEDEL		X	X
CSNK2A1	CK2A1	P68400	human	HSP105	15505	Q61699	Hsph1	mouse	S509	448756	PtEEEDGssLEADME	HSP70		X
CSNK2A1	CK2A1	P68400	human	PAR-4	5074	Q96IZ0	PAWR	human	S231	476476	GRyksttsVsEEDVS		X
CSNK2A1	CK2A1	P68400	human	MDM2	4193	Q00987	MDM2	human	S260	454923	sLDsEDYsLsEEGQE			X
CSNK2A1	CK2A1	P68400	human	ataxin-3	4287	P54252	ATXN3	human	S335	9441001	SDLGDAMsEEDMLQA		X
CSNK2A1	CK2A1	P68400	human	CTCF	396274	Q08705	CTCF	chicken	S604	448302	GRKRKMRsKKEDssD			X
CSNK2A1	CK2A1	P68400	human	Sialoprotein-2	281233	Q28862	IBSP	cow	S67	457541	VQsSsDssEENGNGD	BSP_II		X
CSNK2A1	CK2A1	P68400	human	SLC28A2	60423	Q62773	Slc28a2	rat	S46	4700175	EEVTQGHsLKDGLGH		X
CSNK2A1	CK2A1	P68400	human	STARD10	10809	Q9Y365	STARD10	human	S284	483984	GGAGGEGsDDDtsLt			X
CSNK2A1	CK2A1	P68400	human	DMBT1	12945	Q60997	Dmbt1	mouse	T2073	13201902	AFTLGRRtHIDRGQP			X
CSNK2A1	CK2A1	P68400	human	NHE3	100009430	P26432	NHE-3	rabbit	S719	3496800	KERELELsDPEEAPD		X	X
CSNK2A1	CK2A1	P68400	human	HOXB7	3217	P09629	HOXB7	human	T203	465571	NKTAGPGttGQDRAE			X
CSNK2A1	CK2A1	P68400	human	HMGN1	614915	P02316	HMGN1	cow	S90	451697	KNEESPAsDEAEEKE	HMG14_17		X
CSNK2A1	CK2A1	P68400	human	OAZ2	18247	O08608	Oaz2	mouse	S186	11507801	YPLDQNLsDED____			X
CSNK2A1	CK2A1	P68400	human	HOXB7	3217	P09629	HOXB7	human	T204	465572	KTAGPGttGQDRAEA			X
CSNK2A1	CK2A1	P68400	human	TRF1	7013	P54274	TERF1	human	T122	2481000	LTACQLRtIYICQFL	TRF	X	X
CSNK2A1	CK2A1	P68400	human	SCN2A	24766	P04775	Scn2a	rat	S1126	6003507	TEEFSsEsDMEESKE	Na_trans_assoc		X
CSNK2A1	CK2A1	P68400	human	NPHP1	4867	O15259	NPHP1	human	S126	26395105	EEsEsEDsEDSGGEE		X	X
CSNK2A1	CK2A1	P68400	human	MUSK	18198	Q61006	Musk	mouse	S680	26367601	TVCSLSHsDLSTRAR	Pkinase_Tyr		X
CSNK2A1	CK2A1	P68400	human	LASS6	253782	Q6ZMG9	CERS6	human	S341	40511820	KVSKDDRsDIEsssD		X
CSNK2A1	CK2A1	P68400	human	MDC1	9656	Q14676	MDC1	human	S329	453669	QPFGFIDsDtDAEEE		X
CSNK2A1	CK2A1	P68400	human	IkB-alpha	4792	P25963	NFKBIA	human	S288	451524	PEsEDEEsYDtEsEF		X	X
CSNK2A1	CK2A1	P68400	human	IRS1	25467	P35570	Irs1	rat	S99	449931	HFAIAADsEAEQDSW	PH		X
CSNK2A1	CK2A1	P68400	human	SLC3A2	6520	P08195	SLC3A2	human	S527	6003505	LsLFRRLsDQRsKER			X
CSNK2A1	CK2A1	P68400	human	MRLC2	103910	O14950	MYL12B	human	T135	466341	tTMGDrFtDEEVDEL	EF-hand_11		X
CSNK2A1	CK2A1	P68400	human	TELO2	9894	Q9Y4R8	TELO2	human	S491	15668106	GsDsDLDsDDEFVPY		X	X
CSNK2A1	CK2A1	P68400	human	XRCC1	7515	P18887	XRCC1	human	S475	451509	IDIEGVQsEGQDNGA			X
CSNK2A1	CK2A1	P68400	human	Akt1	207	P31749	AKT1	human	S129	450019	sGsPsDNsGAEEMEV		X	X	13461
CSNK2A1	CK2A1	P68400	human	ACE	1636	P12821	ACE	human	S1299	450699	SHGPQFGsEVELRHS		X
CSNK2A1	CK2A1	P68400	human	MCM2	4171	P49736	MCM2	human	S41	452312	RtDALtssPGRDLPP			X
CSNK2A1	CK2A1	P68400	human	CDC34	997	P49427	CDC34	human	S203	448687	APAPDEGsDLFYDDY		X	X
CSNK2A1	CK2A1	P68400	human	Lu	4059	P50895	BCAM	human	S598	1713901	GEPGLsHsGsEQPEQ			X
CSNK2A1	CK2A1	P68400	human	XRCC1	7515	P18887	XRCC1	human	S578	40274402	GELEDNMsDRVQFVI	BRCT_2		X
CSNK2A1	CK2A1	P68400	human	RRAD	6236	P55042	RRAD	human	S273	457396	AGTRRREsLGKKAKR			X
CSNK2A1	CK2A1	P68400	human	TAP	317724	P41541	USO1	cow	S941	450465	EEEDELEsGDQDDED	Uso1_p115_C		X
CSNK2A1	CK2A1	P68400	human	MDC1	9656	Q14676	MDC1	human	T220	4213801	AFNLNsDtDVEEGQQ		X
CSNK2A1	CK2A1	P68400	human	ABCF1	23	Q8NE71	ABCF1	human	S140	454452	AALIQDQsEEEEEEE			X
CSNK2A1	CK2A1	P68400	human	XRCC1	7515	P18887	XRCC1	human	S525	451451	stDENtDsEEHQEPP			X
CSNK2A1	CK2A1	P68400	human	DZIP1	66573	Q8BMD2	Dzip1	mouse	S714	21241900	DTDWTEGsEMDDSDF			X
CSNK2A1	CK2A1	P68400	human	CD6	923	P30203	CD6	human	S482	28095003	PEDSDsGsDsDYEHY			X
CSNK2A1	CK2A1	P68400	human	HSP90A	3320	P07900	HSP90AA1	human	S263	448662	PEIEDVGsDEEEEKK	HSP90		X
CSNK2A1	CK2A1	P68400	human	eIF3-alpha	8669	O75822	EIF3J	human	S127	3177700	LKKLQEEsDLELAKE	eIF3_subunit	X
CSNK2A1	CK2A1	P68400	human	DNAJC1		XP_849482		dog	S487	469722	ISEQKEssDEESQKK			X
CSNK2A1	CK2A1	P68400	human	ATF-1	466	P18846	ATF1	human	S36	465558	AQQVSSLsESEEsQD		X	X
CSNK2A1	CK2A1	P68400	human	CARD9	64170	Q9H257	CARD9	human	T531	1206001	NTTGSDNtDtEGS__		X	X
CSNK2A1	CK2A1	P68400	human	WASP	7454	P42768	WAS	human	S484	449295	RSRAIHssDEGEDQA		X	X
CSNK2A1	CK2A1	P68400	human	Sialoprotein-2	281233	Q28862	IBSP	cow	S98	8165300	NNGGNEDsDENEDEE	BSP_II		X
CSNK2A1	CK2A1	P68400	human	BRCA1	672	P38398	BRCA1	human	S1572	465559	ESGISLFsDDPEsDP			X
CSNK2A1	CK2A1	P68400	human	CCNH	902	P51946	CCNH	human	T315	455993	KHEEEEWtDDDLVEs			X
CSNK2A1	CK2A1	P68400	human	CTCF	396274	Q08705	CTCF	chicken	S609	448303	MRsKKEDssDsEENA			X
CSNK2A1	CK2A1	P68400	human	HMGA2	15364	P52927	Hmga2	mouse	S104	469758	EEtssQEsAEED___			X
CSNK2A1	CK2A1	P68400	human	DDX58	23586	O95786	DDX58	human	S855	17484201	PKPKQFssFEkRAKI	RIG-I_C-RD	X	X
CSNK2A1	CK2A1	P68400	human	HHEX	3087	Q03014	HHEX	human	S177	7430501	LAKMLQLsERQVKTW	Homeobox		X
CSNK2A1	CK2A1	P68400	human	EIF5	1983	P55010	EIF5	human	S390	448030	KEAEEEssGGEEEDE	W2	X	X
CSNK2A1	CK2A1	P68400	human	NCL	25135	P13383	Ncl	rat	S187	466006	AAPAAPAsEDEDEED			X
CSNK2A1	CK2A1	P68400	human	SRF	6722	P11831	SRF	human	S85	451801	GsEGDsEsGEEEELG			X
CSNK2A1	CK2A1	P68400	human	GAP43	14432	P06837	Gap43	mouse	T89	449600	EGDGsAttDAAPAts	Neuromodulin		X
CSNK2A1	CK2A1	P68400	human	RRAD	6236	P55042	RRAD	human	S214	457394	LVRSREVsVDEGRAC	Ras		X
CSNK2A1	CK2A1	P68400	human	CDC34	997	P49427	CDC34	human	S222	448688	EVEEEADsCFGDDED		X	X
CSNK2A1	CK2A1	P68400	human	TUBB3	10381	Q13509	TUBB3	human	S444	451154	YEDDEEEsEAQGPK_		X
CSNK2A1	CK2A1	P68400	human	IHPK2	51447	Q9UHH9	IP6K2	human	S347	478422	RPEVVLDsDAEDLED	IPK	X
CSNK2A1	CK2A1	P68400	human	ABCF1	23	Q8NE71	ABCF1	human	S109	453457	KKLsVPtsDEEDEVP			X
CSNK2A1	CK2A1	P68400	human	DDIT3	1649	P35638	DDIT3	human	S30	455503	EDLQEVLssDENGGT			X
CSNK2A1	CK2A1	P68400	human	NFkB-p65	5970	Q04206	RELA	human	S529	447799	GLPNGLLsGDEDFSs		X	X
CSNK2A1	CK2A1	P68400	human	JNK2	5601	P45984	MAPK9	human	T404	447650	SSMSTEQtLAsDTDS			X
CSNK2A1	CK2A1	P68400	human	SGT1	11319	O95905	ECD	human	S503	3178821	LGPRPNEsDsDDLDD	SGT1		X
CSNK2A1	CK2A1	P68400	human	POLR2F	83503	O88828	Polr2f	rat	S2	465588	______MsDNEDNFD			X
CSNK2A1	CK2A1	P68400	human	ANP32A	8125	P39687	ANP32A	human	S158	459186	DDKEAPDsDAEGyVE	LRR_9		X
CSNK2A1	CK2A1	P68400	human	SRPK1	6732	Q96SB4	SRPK1	human	S51	456012	QEEEILGsDDDEQED			X
CSNK2A1	CK2A1	P68400	human	MUSK	18198	Q61006	Musk	mouse	S697	26367602	SPGPPPLsCAEQLCI	Pkinase_Tyr		X
CSNK2A1	CK2A1	P68400	human	eIF2B-epsilon	100009393	P47823	EIF2B5	rabbit	S718	449908	KEAEEEssEDD____	W2	X	X
CSNK2A1	CK2A1	P68400	human	Notch 1	4851	P46531	NOTCH1	human	S1900	20831302	GGLEtGNsEEEEDAP	Ank_2		X
CSNK2A1	CK2A1	P68400	human	Calmodulin	801	P0DP23	CALM3	human	S82	448705	RkMkDtDsEEEIrEA			X
CSNK2A1	CK2A1	P68400	human	MDC1	9656	Q14676	MDC1	human	T378	477989	EsQAGsDtDVEEGKA		X
CSNK2A1	CK2A1	P68400	human	Caldesmon	373965	P12957	CALD1	chicken	S26	457417	RLEAERLsyQRNDDD			X
CSNK2A1	CK2A1	P68400	human	GADD45GIP1	90480	Q8TAE8	GADD45GIP1	human	S221	474542	PAASGAPss______			X
CSNK2A1	CK2A1	P68400	human	DDIT3	1649	P35638	DDIT3	human	S14	455501	PFSFGTLssWELEAW			X
CSNK2A1	CK2A1	P68400	human	STX1A	116470	P32851	Stx1a	rat	S14	451261	ELRTAKDsDDDDDVt			X
CSNK2A1	CK2A1	P68400	human	MCM2	4171	P49736	MCM2	human	S13	473057	EsFtMAssPAQRRRG			X
CSNK2A1	CK2A1	P68400	human	IGF2R	3482	P11717	IGF2R	human	S2484	451244	LVsFHDDsDEDLLHI		X	X
CSNK2A1	CK2A1	P68400	human	XPB	2071	P19447	ERCC3	human	S751	454425	FGTMSSMsGADDTVy			X
CSNK2A1	CK2A1	P68400	human	FGF14	2259	Q92915	FGF14	human	S230	54201600	VTPsKsTsASAIMNG			X
CSNK2A1	CK2A1	P68400	human	IFI16	3428	Q16666	IFI16	human	S132	450085	GAQkRKKsTKEKAGP			X
CSNK2A1	CK2A1	P68400	human	Ikaros	22778	Q03267	Ikzf1	mouse	S293	4828302	LSDMPYDsANYEKED			X
CSNK2A1	CK2A1	P68400	human	CREB	81646	P15337	Creb1	rat	S129	450092	QKRREILsRRPsYRk	pKID		X
CSNK2A1	CK2A1	P68400	human	PDIA6	10130	Q15084	PDIA6	human	S22	465562	LAVNGLYsSSDDVIE			X
CSNK2A1	CK2A1	P68400	human	HMGN1	3150	P05114	HMGN1	human	S8	465531	MPkRkVssAEGAAkE	HMG14_17		X
CSNK2A1	CK2A1	P68400	human	ER-alpha	2099	P03372	ESR1	human	S167	448102	GGRERLAsTNDkGSM	Oest_recep		X	5587; 64508; 42101
CSNK2A1	CK2A1	P68400	human	PAR-4	64513	Q62627	Pawr	rat	S124	28030293	GDEEEPDsAPEKGRS		X
CSNK2A1	CK2A1	P68400	human	C1R	715	P00736	C1R	human	S206	451385	TEASGYIsSLEYPRS	CUB		X
CSNK2A1	CK2A1	P68400	human	LEF-1	51176	Q9UJU2	LEF1	human	S61	471385	KSSLVNEsEIIPASN	CTNNB1_binding		X
CSNK2A1	CK2A1	P68400	human	STI1	20867	Q60864	Stip1	mouse	S189	465575	LLGVDLGsMDEEEEA			X
CSNK2A1	CK2A1	P68400	human	Restin	6249	P30622	CLIP1	human	S1364	3189736	DDLNNYDsDDQEKQS		X	X
CSNK2A1	CK2A1	P68400	human	PEA-15	18611	Q62048	Pea15	mouse	S116	450281	KDIIRQPsEEEIIKL			X
CSNK2A1	CK2A1	P68400	human	DOK7	231134	Q18PE0	Dok7	mouse	S346	41621603	GIATGSHssYSGSFS			X
CSNK2A1	CK2A1	P68400	human	ATF-1	466	P18846	ATF1	human	S41	15725600	SLsESEEsQDSSDsI		X
CSNK2A1	CK2A1	P68400	human	AQP4	25293	P47863	Aqp4	rat	S315	465557	DEKKGKDssGEVLss			X
CSNK2A1	CK2A1	P68400	human	eIF2-beta	8894	P20042	EIF2S2	human	S2	451805	______MsGDEMIFD		X	X
CSNK2A1	CK2A1	P68400	human	CREB	81646	P15337	Creb1	rat	S143	448548	kILNDLssDAPGVPR	pKID		X
CSNK2A1	CK2A1	P68400	human	CDH1	12550	P09803	Cdh1	mouse	S855	465567	ssLNSsEsDQDQDYD	Cadherin_C		X
CSNK2A1	CK2A1	P68400	human	NFL	18039	P08551	Nefl	mouse	S473	450895	EAKDEPPsEGEAEEE			X
CSNK2A1	CK2A1	P68400	human	ECE1 iso3		P42892-3		human	T9	14159846	MStYKRAtLDEEDLV		X
CSNK2A1	CK2A1	P68400	human	HSP90A	3320	P07900	HSP90AA1	human	T36	15410982	LMSLIINtFySNkEI		X
CSNK2A1	CK2A1	P68400	human	SPTAN1	20740	P16546	Sptan1	mouse	S1302	14828401	TAQRLIQsHPEsAED	Spectrin		X
CSNK2A1	CK2A1	P68400	human	NHE5	6553	Q14940	SLC9A5	human	S702	20832300	AVILTVEsEEEEEEs			X
CSNK2A1	CK2A1	P68400	human	UBC3B	54926	Q712K3	UBE2R2	human	S233	449751	DCYDDDDsGNEEs__		X	X
CSNK2A1	CK2A1	P68400	human	CDC34	997	P49427	CDC34	human	T233	448689	DDEDDsGtEEs____		X	X
CSNK2A1	CK2A1	P68400	human	p53	7157	P04637	TP53	human	T150	456327	VQLWVDstPPPGtRV	P53		X
CSNK2A1	CK2A1	P68400	human	PSEN2	5664	P49810	PSEN2	human	S330	448567	MEEDsYDsFGEPsYP	Presenilin; Presenilin		X
CSNK2A1	CK2A1	P68400	human	4E-BP1	116636	Q62622	Eif4ebp1	rat	S64	447527	FLMECRNsPVAKtPP	eIF_4EBP		X	9451; 9456
CSNK2A1	CK2A1	P68400	human	EEF1D	1936	P29692	EEF1D	human	S162	457574	DDIDLFGsDNEEEDK	EF-1_beta_acid	X	X
CSNK2A1	CK2A1	P68400	human	CD6	923	P30203	CD6	human	S484	28095002	DSDsGsDsDYEHYDF			X
CSNK2A1	CK2A1	P68400	human	amphiphysin	273	P49418	AMPH	human	T387	469997	LPWDLWTtSTDLVQP		X	X
CSNK2A1	CK2A1	P68400	human	ABCC1	4363	P33527	ABCC1	human	T249	25592000	WSLNkEDtSEQVVPV		X	X
CSNK2A1	CK2A1	P68400	human	CFTR	1080	P13569	CFTR	human	S511	477193	ENIIFGVsyDEyRYR	ABC_tran	X	X
CSNK2A1	CK2A1	P68400	human	ABCA1	19	O95477	ABCA1	human	S1255	452019	FLKVAEEsGVDAETs			X
CSNK2A1	CK2A1	P68400	human	EIF5	1983	P55010	EIF5	human	T208	3339004	DDWGEDttEEAQRRR			X
CSNK2A1	CK2A1	P68400	human	Jun	3725	P05412	JUN	human	T231	455366	ALkEEPQtVPEMPGE	Jun	X	X
CSNK2A1	CK2A1	P68400	human	PSEN2	5664	P49810	PSEN2	human	S7	449960	_MLTFMAsDsEEEVC			X
CSNK2A1	CK2A1	P68400	human	FURIN	5045	P09958	FURIN	human	S775	469743	QEECPsDsEEDEGRG			X
CSNK2A1	CK2A1	P68400	human	SIRT1	93759	Q923E4	Sirt1	mouse	S649	6855923	FHGAEVYsDsEDDVL		X	X
CSNK2A1	CK2A1	P68400	human	IGFBP3	3486	P17936	IGFBP3	human	S140	451463	APGNAsEsEEDRsAG			X
CSNK2A1	CK2A1	P68400	human	CETN2	1069	P41208	CETN2	human	T138	471512	KELGENLtDEELQEM	EF-hand_7		X
CSNK2A1	CK2A1	P68400	human	CALU iso15	813	O43852-15	CALU	human	T73	29606705	MYSHDGNtDEPEWVK		X
CSNK2A1	CK2A1	P68400	human	HMGN1	614915	P02316	HMGN1	cow	S100	451698	AEEKEAKsD______			X
CSNK2A1	CK2A1	P68400	human	DDIT3	1649	P35638	DDIT3	human	S15	455502	FSFGTLssWELEAWY			X
CSNK2A1	CK2A1	P68400	human	DZIP1	66573	Q8BMD2	Dzip1	mouse	S706	21241901	FGKSAVKsDTDWTEG			X
CSNK2A1	CK2A1	P68400	human	ERK2	5594	P28482	MAPK1	human	S246	6845001	HILGILGsPsQEDLN	Pkinase	X
CSNK2A1	CK2A1	P68400	human	XRCC1	7515	P18887	XRCC1	human	S410	3181465	MAGPGsssEEDEAsH			X
CSNK2A1	CK2A1	P68400	human	S100B	525716	P02638	S100B	cow	S63	465589	KVMETLDsDGDGECD	EF-hand_1		X
CSNK2A1	CK2A1	P68400	human	Myc	4609	P01106	MYC	human	S252	466014	PPTTssDsEEEQEDE	Myc_N		X
CSNK2A1	CK2A1	P68400	human	MDC1	9656	Q14676	MDC1	human	T404	3196400	sMVINsDtDDEEEVs		X
CSNK2A1	CK2A1	P68400	human	amphiphysin	273	P49418	AMPH	human	T350	469996	PEVKKEEtLLDLDFD		X	X
CSNK2A1	CK2A1	P68400	human	MDC1	9656	Q14676	MDC1	human	T331	477988	FGFIDsDtDAEEERI		X
CSNK2A1	CK2A1	P68400	human	Nur77	3164	P22736	NR4A1	human	S152	25692904	SFQPPQLsPWDGSFG		X
CSNK2A1	CK2A1	P68400	human	RNF7	9616	Q9UBF6	RNF7	human	T10	449925	DVEDGEEtCALAsHS		X	X
CSNK2A1	CK2A1	P68400	human	CREM	12916	P27699	Crem	mouse	T110	450058	QVATIAEtDDsADsE			X
CSNK2A1	CK2A1	P68400	human	HMGN1	3150	P05114	HMGN1	human	S86	451696	GEtktEEsPAsDEAG	HMG14_17		X
CSNK2A1	CK2A1	P68400	human	RAP80	51720	Q96RL1	UIMC1	human	S44	470700	EDAFIVIsDsDGEEP			X
CSNK2A1	CK2A1	P68400	human	SIRT1	93759	Q923E4	Sirt1	mouse	S154	6006902	NGFHsCEsDDDDRTS		X	X
CSNK2A1	CK2A1	P68400	human	XRCC1	7515	P18887	XRCC1	human	T523	451448	AGstDENtDsEEHQE		X	X
CSNK2A1	CK2A1	P68400	human	Bcr	110279	Q6PAJ1	Bcr	mouse	Y178	447792	ADAEKPFyVNVEFHH		X		3901
CSNK2A1	CK2A1	P68400	human	SIRT1	93759	Q923E4	Sirt1	mouse	S651	6855924	GAEVYsDsEDDVLSS		X	X
CSNK2A1	CK2A1	P68400	human	CREB	81646	P15337	Creb1	rat	S114	451809	EsEDsQEsVDsVtDs	pKID	X
CSNK2A1	CK2A1	P68400	human	PPP1R2	5504	P41236	PPP1R2	human	S122	449053	RIQEQEssGEEDsDL	IPP-2		X
CSNK2A1	CK2A1	P68400	human	C/EBP-delta	1052	P49716	CEBPD	human	S57	40263800	PAMYDDEsAIDFSAY		X	X
CSNK2A1	CK2A1	P68400	human	DZIP1	66573	Q8BMD2	Dzip1	mouse	S665	13907506	TKTPPFssEEEPDEE			X
CSNK2A1	CK2A1	P68400	human	TFPI	7035	P10646	TFPI	human	S30	451319	PAPLNADsEEDEEHT			X
CSNK2A1	CK2A1	P68400	human	CDH1	999	P12830	CDH1	human	S853	465567	SsLNsSEsDKDQDYD	Cadherin_C		X
CSNK2A1	CK2A1	P68400	human	PPAR-gamma iso2	19016	P37238-2	Pparg	mouse	S16	12170300	WPTNFGIsSVDLsVM	PPARgamma_N	X
CSNK2A1	CK2A1	P68400	human	MYH10	4628	P35580	MYH10	human	T1960	465601	LELsDDDtEsKtsDV			X
CSNK2A1	CK2A1	P68400	human	LASS4	79603	Q9HA82	CERS4	human	S349	7102761	sDVEEsDssEEAAAA		X
CSNK2A1	CK2A1	P68400	human	IGF2R	3482	P11717	IGF2R	human	S2409	451243	LHGDDQDsEDEVLtI		X	X
CSNK2A1	CK2A1	P68400	human	XRCC1	7515	P18887	XRCC1	human	S518	451449	GEDPyAGstDENtDs		X	X
CSNK2A1	CK2A1	P68400	human	PTEN	5728	P60484	PTEN	human	S385	448650	RYsDttDsDPENEPF			X
CSNK2A1	CK2A1	P68400	human	calsequestrin 2	845	O14958	CASQ2	human	S393	451476	DEEDNDDsDDDDDE_			X
CSNK2A1	CK2A1	P68400	human	GYS1	100008660	P13834	GYS1	rabbit	S657	449790	RHSsPHQsEDEEEPR	Glycogen_syn		X
CSNK2A1	CK2A1	P68400	human	CDH1	12550	P09803	Cdh1	mouse	S853	465566	sLssLNSsEsDQDQD	Cadherin_C		X
CSNK2A1	CK2A1	P68400	human	IkB-alpha	4792	P25963	NFKBIA	human	S293	451525	EEsYDtEsEFTEFtE		X	X
CSNK2A1	CK2A1	P68400	human	MDC1	9656	Q14676	MDC1	human	T455	453677	ttERDsDtDVEEEEL		X
CSNK2A1	CK2A1	P68400	human	WAVE2	10163	Q9Y6W5	WASF2	human	S484	6377638	IAVEYsDsEDDssEF			X
CSNK2A1	CK2A1	P68400	human	TWIST1	7291	Q15672	TWIST1	human	S20	18899300	ADDSLsNsEEEPDRQ		X	X
CSNK2A1	CK2A1	P68400	human	MDC1	9656	Q14676	MDC1	human	S453	453670	QtttERDsDtDVEEE		X
CSNK2A1	CK2A1	P68400	human	p47phox	653361	P14598	NCF1	human	S283	465579	PSMyLQKsGQDVsQA	NECFESHC		X
CSNK2A1	CK2A1	P68400	human	MYH9	4627	P35579	MYH9	human	S1943	456730	RKGAGDGsDEEVDGK			X	5026; 14611
CSNK2A1	CK2A1	P68400	human	STX1A	6804	Q16623	STX1A	human	S14	451261	ELRTAKDsDDDDDVA		X	X
CSNK2A1	CK2A1	P68400	human	RAD9A	5883	Q99638	RAD9A	human	S341	449817	PKsPGPHsEEEDEAE			X
CSNK2A1	CK2A1	P68400	human	HES6	55502	Q96HZ4	HES6	human	S183	455670	GPGDDLCsDLEEAPE			X
CSNK2A1	CK2A1	P68400	human	p27Kip1	1027	P46527	CDKN1B	human	S83	451426	WQEVEkGsLPEFyyR			X
CSNK2A1	CK2A1	P68400	human	coronin 1C	23603	Q9ULV4	CORO1C	human	S463	22996300	CNQDERIskLEQQMA		X	X
CSNK2A1	CK2A1	P68400	human	HMGN1	3150	P05114	HMGN1	human	S7	447788	_MPkRkVssAEGAAk	HMG14_17		X
CSNK2A1	CK2A1	P68400	human	ERK2	5594	P28482	MAPK1	human	S248	6845000	LGILGsPsQEDLNCI	Pkinase	X
CSNK2A1	CK2A1	P68400	human	ANP32B	10541	Q92688	ANP32B	human	T244	456786	GEkRKREtDDEGEDD		X	X
CSNK2A1	CK2A1	P68400	human	PSMA3	29670	P18422	Psma3	rat	S250	451185	sLKEEDEsDDDNM__			X
CSNK2A1	CK2A1	P68400	human	GAP43	14432	P06837	Gap43	mouse	T95	449601	ttDAAPAtsPkAEEP	Neuromodulin		X
CSNK2A1	CK2A1	P68400	human	NIPP-1	282319	Q28147	PPP1R8	cow	S204	451338	KNsRVTFsEDDEIIN			X
CSNK2A1	CK2A1	P68400	human	EEF1D	100009222	P53787	EEF1D	rabbit	S162	457574	DDIDLFGsDEEEDKE	EF-1_beta_acid		X
CSNK2A1	CK2A1	P68400	human	IGFBP3	3486	P17936	IGFBP3	human	S138	451462	PPAPGNAsEsEEDRs			X
CSNK2A1	CK2A1	P68400	human	DOK7	231134	Q18PE0	Dok7	mouse	S273	41621607	sSSEASHsDISASSR			X
CSNK2A1	CK2A1	P68400	human	VHL	7428	P40337	VHL	human	S43	15573202	EEsGPEEsGPEELGA		X
CSNK2A1	CK2A1	P68400	human	SCN2A	24766	P04775	Scn2a	rat	S1112	6003508	VPIALGEsDFENLNT	Na_trans_assoc		X
CSNK2A1	CK2A1	P68400	human	CDC34	997	P49427	CDC34	human	S231	448654	FGDDEDDsGtEEs__		X	X
CSNK2A1	CK2A1	P68400	human	Sialoprotein-2	281233	Q28862	IBSP	cow	S64	457539	RFAVQsSsDssEENG	BSP_II		X
CSNK2A1	CK2A1	P68400	human	PIP4K2A	5305	P48426	PIP4K2A	human	S304	450664	DGEEEGEsDGTHPVG	PIP5K	X	X
CSNK2A1	CK2A1	P68400	human	A-Myb	4603	P10243	MYBL1	human	S7	465555	_MAKRSRsEDEDDDL			X
CSNK2A1	CK2A1	P68400	human	EXOSC9	5393	Q06265	EXOSC9	human	S394	3194468	APIILsDsEEEEMII		X	X
CSNK2A1	CK2A1	P68400	human	DPF3 iso2	8110	Q92784-2	DPF3	human	S348	23251120	GRRsGRGsPtADKKG		X	X
CSNK2A1	CK2A1	P68400	human	MAZ	4150	P56270	MAZ	human	S460	465574	PTAVGSLsGAEGVPV		X	X
CSNK2A1	CK2A1	P68400	human	MEF2A	4205	Q02078	MEF2A	human	S289	456758	KGMMPPLsEEEELEL		X
CSNK2A1	CK2A1	P68400	human	TWIST1	7291	Q15672	TWIST1	human	S18	18899301	SPADDSLsNsEEEPD		X	X
CSNK2A1	CK2A1	P68400	human	CTCF	396274	Q08705	CTCF	chicken	S612	448305	KKEDssDsEENAEPD		X	X
CSNK2A1	CK2A1	P68400	human	PDIA6	10130	Q15084	PDIA6	human	S428	452832	VEDDIDLsDVELDDL			X
CSNK2A1	CK2A1	P68400	human	Calmodulin	801	P0DP23	CALM3	human	T80	448704	MARkMkDtDsEEEIr			X
CSNK2A1	CK2A1	P68400	human	CPLX2	281711	P84088	CPLX2	cow	S115	474556	EEEEEEEsILDTVLK	Synaphin		X
CSNK2A1	CK2A1	P68400	human	NCAPG	64151	Q9BPX3	NCAPG	human	S975	3210612	tAEADsEsDHEVPEP			X
CSNK2A1	CK2A1	P68400	human	Myc	4609	P01106	MYC	human	S249	466012	EETPPTTssDsEEEQ	Myc_N		X
CSNK2A1	CK2A1	P68400	human	FGF14	2259	Q92915	FGF14	human	S228	54201601	PGVTPsKsTsASAIM			X
CSNK2A1	CK2A1	P68400	human	RAD51	5888	Q06609	RAD51	human	T13	23305002	QLEANADtsVEEESF			X
CSNK2A1	CK2A1	P68400	human	LRP6	16974	O88572	Lrp6	mouse	S1579	23122945	tPRSQYLsAEENYES		X
CSNK2A1	CK2A1	P68400	human	ATF-1	466	P18846	ATF1	human	S50	15725603	DSSDsIGssQKAHGI	pKID	X
CSNK2A1	CK2A1	P68400	human	NHE5	6553	Q14940	SLC9A5	human	S711	20832303	EEEEEsDssEtEKED			X
CSNK2A1	CK2A1	P68400	human	GAP43	14432	P06837	Gap43	mouse	T88	449599	kEGDGsAttDAAPAt	Neuromodulin		X
CSNK2A1	CK2A1	P68400	human	XRCC1	7515	P18887	XRCC1	human	S409	3181462	LMAGPGsssEEDEAs			X
CSNK2A1	CK2A1	P68400	human	XRCC1	7515	P18887	XRCC1	human	T519	451450	EDPyAGstDENtDsE		X	X
CSNK2A1	CK2A1	P68400	human	PAX3	5077	P23760	PAX3	human	S205	4145506	APQsDEGsDIDsEPD			X
CSNK2A1	CK2A1	P68400	human	Ikaros	22778	Q03267	Ikzf1	mouse	S101	4828301	GSHRDQGsSALSGVG			X
CSNK2A1	CK2A1	P68400	human	SIRT1	23411	Q96EB6	SIRT1	human	S659	6855923	FHGAEVYsDsEDDVL		X	X
CSNK2A1	CK2A1	P68400	human	HS1	3059	P14317	HCLS1	human	T16	11349500	DVSVsVEtQGDDWDt			X
CSNK2A1	CK2A1	P68400	human	IkB-beta	4793	Q15653	NFKBIB	human	S313	452013	EKsGPCSsSsDSDSG			X
CSNK2A1	CK2A1	P68400	human	VHL	7428	P40337	VHL	human	S33	15573201	EEDGGEEsGAEEsGP		X
CSNK2A1	CK2A1	P68400	human	M6PR	17113	P24668	M6pr	mouse	S268	455293	DDQLGEEsEERDDHL	Man-6-P_recep		X
CSNK2A1	CK2A1	P68400	human	TNFAIP1	7126	Q13829	TNFAIP1	human	S278	460382	SRSRSQAsPsEDEEt			X
CSNK2A1	CK2A1	P68400	human	ARL13B	68146	Q640N2	Arl13b	mouse	S328	4732982	ALsQQLDsEDEQDQR			X
CSNK2A1	CK2A1	P68400	human	TDP-43	23435	Q13148	TARDBP	human	S409	3084616	GssMDsKssGWGM__			X
CSNK2A1	CK2A1	P68400	human	PhLP	5082	Q13371	PDCL	human	S19	448824	KLQYyysssEDEDsD		X	X
CSNK2A1	CK2A1	P68400	human	RAD9A	5883	Q99638	RAD9A	human	S387	449815	sPVLAEDsEGEG___			X
CSNK2A1	CK2A1	P68400	human	AQP4	25293	P47863	Aqp4	rat	S276	465556	AAQQTkGsYMEVEDN			X
CSNK2A1	CK2A1	P68400	human	EIF5	1983	P55010	EIF5	human	S389	448029	LKEAEEEssGGEEED	W2	X	X
CSNK2A1	CK2A1	P68400	human	ASCL1	17172	Q02067	Ascl1	mouse	S150	453455	GAANKKMsKVETLRS	HLH	X	X
CSNK2A1	CK2A1	P68400	human	CTDP1	9150	Q9Y5B0	CTDP1	human	T584	455468	EEEEEEDtDEDDHLI			X
CSNK2A1	CK2A1	P68400	human	PIAS1	8554	O75925	PIAS1	human	S468	4700794	DLtIDsssDEEEEEP		X	X
CSNK2A1	CK2A1	P68400	human	GGA1	26088	Q9UJY5	GGA1	human	S355	455525	EQPSASVsLLDDELM			X
CSNK2A1	CK2A1	P68400	human	WAVE2	10163	Q9Y6W5	WASF2	human	S488	6377641	YsDsEDDssEFDEDD			X
CSNK2A1	CK2A1	P68400	human	PDX1	18609	P52946	Pdx1	mouse	S232	13421406	EQDCAVtsGEELLAV		X	X
CSNK2A1	CK2A1	P68400	human	CTDP1	9150	Q9Y5B0	CTDP1	human	S575	11276300	AGESLDQsMEEEEEE			X
CSNK2A1	CK2A1	P68400	human	Myb	4602	P10242	MYB	human	S11	448186	RPRHSIYssDEDDED			X
CSNK2A1	CK2A1	P68400	human	XRCC4	7518	Q13426	XRCC4	human	T233	2286405	DPVyDEstDEEsENQ	XRCC4		X
CSNK2A1	CK2A1	P68400	human	NCAM-L1	3897	P32004	L1CAM	human	T1172	4702537	ARPMKDEtFGEyRSL	Bravo_FIGEY		X
CSNK2A1	CK2A1	P68400	human	ANP32A	8125	P39687	ANP32A	human	S204	459187	EGEEEDVsGEEEEDE			X
CSNK2A1	CK2A1	P68400	human	HDAC3	8841	O15379	HDAC3	human	S424	455624	DHDNDKEsDVEI___		X	X	3815
CSNK2A1	CK2A1	P68400	human	Sialoprotein-2	281233	Q28862	IBSP	cow	S154	457545	KATKEDEsDEEEEEE	BSP_II		X
CSNK2A1	CK2A1	P68400	human	MRE11A	4361	P49959	MRE11	human	S561	23127159	MANDsDDsISAATNK		X	X
CSNK2A1	CK2A1	P68400	human	CDC37	11140	Q16543	CDC37	human	S13	450034	VWDHIEVsDDEDETH	CDC37_N		X	8733; 13248
CSNK2A1	CK2A1	P68400	human	HMGA2	15364	P52927	Hmga2	mouse	T99	7493925	PAQETEEtssQEsAE			X
CSNK2A1	CK2A1	P68400	human	DOK7	231134	Q18PE0	Dok7	mouse	S347	41621601	IATGSHssYSGSFSS			X
CSNK2A1	CK2A1	P68400	human	RRAD	6236	P55042	RRAD	human	S290	457397	GRIVARNsRKMAFRA			X
CSNK2A1	CK2A1	P68400	human	PhLP	5082	Q13371	PDCL	human	S18	448823	EKLQYyysssEDEDs		X	X
CSNK2A1	CK2A1	P68400	human	2020-09-02	4735	Q15019	2020-09-02	human	S218	459178	yHLPDAEsDEDEDFK	Septin	X	X
CSNK2A1	CK2A1	P68400	human	MRTO4	51154	Q9UKD2	MRTO4	human	S229	14576310	LPEsAsEsTEEsDsE			X
CSNK2A1	CK2A1	P68400	human	EXOSC9	5393	Q06265	EXOSC9	human	S392	3194465	QDAPIILsDsEEEEM		X	X
CSNK2A1	CK2A1	P68400	human	CDC25B	994	P30305	CDC25B	human	S187	448747	AGsGAAsssGEDKEN	M-inducer_phosp		X
CSNK2A1	CK2A1	P68400	human	COL17A1	1308	Q9UMD9	COL17A1	human	S544	484007	KIGLHsDsQEELWMF			X
CSNK2A1	CK2A1	P68400	human	Sialoprotein-2		P13839	Ibsp	rat	S153	457545	KAPKMKEsDEEEEEE	BSP_II		X
CSNK2A1	CK2A1	P68400	human	NPHP1	4867	O15259	NPHP1	human	S121	26395106	PTEEEEEsEsEDsED		X	X
CSNK2A1	CK2A1	P68400	human	LSD1	23028	O60341	KDM1A	human	S137	449181	LsEDEyysEEERNAK		X	X
CSNK2A1	CK2A1	P68400	human	RFC1	89809	D3ZFT1	Rfc1	rat	S71	452681	RIIyDsDsESEETVQ			X
CSNK2A1	CK2A1	P68400	human	MAX	4149	P61244	MAX	human	S2	449307	______MsDNDDIEV			X
CSNK2A1	CK2A1	P68400	human	HSP90B	3326	P08238	HSP90AB1	human	S226	454114	kEREKEIsDDEAEEE	HSP90	X	X
CSNK2A1	CK2A1	P68400	human	NMDAR2B	24410	Q00960	Grin2b	rat	S1480	454415	EKLssIEsDV_____	NMDAR2_C		X
CSNK2A1	CK2A1	P68400	human	Ikaros	22778	Q03267	Ikzf1	mouse	S388	451351	REAsPsNsCQDstDt			X
CSNK2A1	CK2A1	P68400	human	VTN	7448	P04004	VTN	human	T69	451403	VTRGDVFtMPEDEyt			X
CSNK2A1	CK2A1	P68400	human	STX1B	24923	P61265	Stx1b	rat	S14	450122	ELRSAKDsDDEEEVV			X
CSNK2A1	CK2A1	P68400	human	ABCA1	19	O95477	ABCA1	human	T1243	452018	SYGISEttLEEIFLK			X
CSNK2A1	CK2A1	P68400	human	NHE5	6553	Q14940	SLC9A5	human	S709	20832304	sEEEEEEsDssEtEK			X
CSNK2A1	CK2A1	P68400	human	PDX1	18609	P52946	Pdx1	mouse	T231	13421407	PEQDCAVtsGEELLA		X	X
CSNK2A1	CK2A1	P68400	human	SRC-2	10499	Q15596	NCOA2	human	S493	468245	LsPrHRMsPGVAGsP	NCOA_u2	X
CSNK2A1	CK2A1	P68400	human	PML	5371	P29590	PML	human	S565	2479600	VIsssEDsDAENSSS	DUF3583	X	X
CSNK2A1	CK2A1	P68400	human	HOXB6	15414	P09023	Hoxb6	mouse	S214	450896	LLSASQLsAEEEEEK			X
CSNK2A1	CK2A1	P68400	human	XRCC1	7515	P18887	XRCC1	human	Y515	40274401	EENGEDPyAGstDEN			X
CSNK2A1	CK2A1	P68400	human	eEF1B	100009286	P34826	EEF1B2	rabbit	S112	465598	GsDDEEEsEEAKRLR	EF-1_beta_acid		X
CSNK2A1	CK2A1	P68400	human	IGFBP1	3484	P08833	IGFBP1	human	S126	451658	GsPEsPEstEITEEE		X	X
CSNK2A1	CK2A1	P68400	human	TOP2A	7153	P11388	TOP2A	human	S1469	452243	NRRKRkPstsDDsDs	DTHCT		X	13072
CSNK2A1	CK2A1	P68400	human	HDAC2	3066	Q92769	HDAC2	human	S394	449930	EDAVHEDsGDEDGED		X	X
CSNK2A1	CK2A1	P68400	human	DOK7	231134	Q18PE0	Dok7	mouse	S264	41621604	GGDDRSLsssSSEAS			X
CSNK2A1	CK2A1	P68400	human	SRF	6722	P11831	SRF	human	S79	451803	AGALYsGsEGDsEsG			X
CSNK2A1	CK2A1	P68400	human	SLBP	7884	Q14493	SLBP	human	T61	466351	ERRPEsFttPEGPKP			X
CSNK2A1	CK2A1	P68400	human	N-CoR1	9611	O75376	NCOR1	human	S2436	468249	SAQyEtLsDsDD___		X
CSNK2A1	CK2A1	P68400	human	NIPP-1	282319	Q28147	PPP1R8	cow	T161	451339	LGLPEEEtELDNLTE			X
CSNK2A1	CK2A1	P68400	human	SGT1	11319	O95905	ECD	human	S518	3178827	EDFECLDsDDDLDFE	SGT1		X
CSNK2A1	CK2A1	P68400	human	p53	7157	P04637	TP53	human	S392	447535	FktEGPDsD______			X	9281
CSNK2A1	CK2A1	P68400	human	p53	7157	P04637	TP53	human	T155	455908	DstPPPGtRVRAMAI	P53		X
CSNK2A1	CK2A1	P68400	human	CASP2	835	P42575	CASP2	human	S157	456810	LyKKLRLsTDtVEHs		X	X
CSNK2A1	CK2A1	P68400	human	IkB-alpha	4792	P25963	NFKBIA	human	T291	451526	EDEEsYDtEsEFTEF		X	X
CSNK2A1	CK2A1	P68400	human	FMR1	14265	P35922	Fmr1	mouse	S499	469583	NSEAsNAsETESDHR	FXMRP1_C_core		X
CSNK2A1	CK2A1	P68400	human	CTCF	396274	Q08705	CTCF	chicken	S610	448304	RsKKEDssDsEENAE			X
CSNK2A1	CK2A1	P68400	human	CARD9	64170	Q9H257	CARD9	human	T533	1206000	TGSDNtDtEGS____		X	X
CSNK2A1	CK2A1	P68400	human	Myc	4609	P01106	MYC	human	S250	466013	ETPPTTssDsEEEQE	Myc_N		X
CSNK2A1	CK2A1	P68400	human	RAP80	51720	Q96RL1	UIMC1	human	S46	470701	AFIVIsDsDGEEPKE			X
CSNK2A1	CK2A1	P68400	human	RFC1	89809	D3ZFT1	Rfc1	rat	T110	468618	PVTYIsEtDEDDDFL			X
CSNK2A1	CK2A1	P68400	human	MDC1	9656	Q14676	MDC1	human	T301	477987	PPGEDsDtDVDDDsR		X
CSNK2A1	CK2A1	P68400	human	MDC1	9656	Q14676	MDC1	human	S376	477758	LQEsQAGsDtDVEEG		X
CSNK2A1	CK2A1	P68400	human	CADPS	26989	Q62717	Cadps	rat	S1281	7712503	QGISMKDsDEEDEED			X
CSNK2A1	CK2A1	P68400	human	Snail1	6615	O95863	SNAI1	human	S92	452602	VAELTsLsDEDsGKG		X	X
CSNK2A1	CK2A1	P68400	human	Myf-5	4617	P13349	MYF5	human	S133	457385	NAIRYIEsLQELLRE	HLH		X
CSNK2A1	CK2A1	P68400	human	GAP43	14432	P06837	Gap43	mouse	S192	449597	PPTEtAEssQAEEEk	Neuromodulin		X
CSNK2A1	CK2A1	P68400	human	LEF-1	51176	Q9UJU2	LEF1	human	S42	471384	EKIFAEIsHPEEEGD	CTNNB1_binding		X
CSNK2A1	CK2A1	P68400	human	Sialoprotein-2	281233	Q28862	IBSP	cow	S66	457540	AVQsSsDssEENGNG	BSP_II		X
CSNK2A1	CK2A1	P68400	human	MCM2	4171	P49736	MCM2	human	S108	456310	DVEELtAsQREAAER	MCM2_N		X
CSNK2A1	CK2A1	P68400	human	SRF	6722	P11831	SRF	human	S83	451800	YsGsEGDsEsGEEEE			X
CSNK2A1	CK2A1	P68400	human	CDH1	12550	P09803	Cdh1	mouse	S842	15754600	FDYEGsGsEAAsLss	Cadherin_C		X
CSNK2A1	CK2A1	P68400	human	ARC	85383	Q62881	Nol3	rat	T149	448618	SEAVQPRtPEEPELE			X
CSNK2A1	CK2A1	P68400	human	caveolin-2	858	P51636	CAV2	human	S23	460671	DDsysHHsGLEyADP	Caveolin	X	X
CSNK2A1	CK2A1	P68400	human	PEDF	5176	P36955	SERPINF1	human	S24	455231	SSCQNPAsPPEEGSP			X
CSNK2A1	CK2A1	P68400	human	DZIP1	66573	Q8BMD2	Dzip1	mouse	S664	13907508	STKTPPFssEEEPDE			X
CSNK2A1	CK2A1	P68400	human	BRMS1	25855	Q9HCU9	BRMS1	human	S30	25284673	MNGEEEEsEEERSGS			X
CSNK2A1	CK2A1	P68400	human	EVI1	2122	Q03112	MECOM	human	S858	482637	IGNsNHGsQsPRNVE		X
CSNK2A1	CK2A1	P68400	human	N-Myc	4613	P04198	MYCN	human	S261	450052	TSGEDTLsDsDDEDD	Myc_N		X
CSNK2A1	CK2A1	P68400	human	MYH10	4628	P35580	MYH10	human	S1965	465602	DDtEsKtsDVNEtQP			X
CSNK2A1	CK2A1	P68400	human	LASS4	79603	Q9HA82	CERS4	human	S350	7102764	DVEEsDssEEAAAAQ		X
CSNK2A1	CK2A1	P68400	human	CREM	12916	P27699	Crem	mouse	S156	450064	PKIEEEKsEEEGTPP			X
CSNK2A1	CK2A1	P68400	human	WAVE2	10163	Q9Y6W5	WASF2	human	S482	6377642	RRIAVEYsDsEDDss			X
CSNK2A1	CK2A1	P68400	human	Sialoprotein-2	281233	Q28862	IBSP	cow	S62	467256	LKRFAVQsSsDssEE	BSP_II		X
CSNK2A1	CK2A1	P68400	human	eIF2B-epsilon	100009393	P47823	EIF2B5	rabbit	S717	449907	LKEAEEEssEDD___	W2	X	X
CSNK2A1	CK2A1	P68400	human	LASS4	79603	Q9HA82	CERS4	human	S347	36704607	IRsDVEEsDssEEAA		X
CSNK2A1	CK2A1	P68400	human	Calmodulin	801	P0DP23	CALM3	human	T118	469586	tNLGEkLtDEEVDEM	EF-hand_7		X
CSNK2A1	CK2A1	P68400	human	PAX3	18505	P24610	Pax3	mouse	S205	4145506	APQsDEGsDIDsEPD			X
CSNK2A1	CK2A1	P68400	human	DOK7	231134	Q18PE0	Dok7	mouse	S249	41621605	EKRLSLLsHSGRPGs			X
CSNK2A1	CK2A1	P68400	human	PhLP	64013	Q63737	Pdcl	rat	S18	448823	EKLQYYYstsEDEDs			X
CSNK2A1	CK2A1	P68400	human	PIN4	5303	Q9Y237	PIN4	human	S19	3188102	AGKGGAAsGSDSADK			X
CSNK2A1	CK2A1	P68400	human	CACNA1S	100009585	P07293	CACNA1S	rabbit	T1579	6061600	RTIsGDLtAEEELER			X
CSNK2A1	CK2A1	P68400	human	PhLP	64013	Q63737	Pdcl	rat	T19	448824	KLQYYYstsEDEDsD			X
CSNK2A1	CK2A1	P68400	human	EHMT2	10919	Q96KQ7	EHMT2	human	S211	18009234	EIQHFRMsDDVHsLG		X	X
CSNK2A1	CK2A1	P68400	human	4E-BP1	1978	Q13541	EIF4EBP1	human	S112	447526	KRAGGEEsQFEMDI_	eIF_4EBP		X
CSNK2A1	CK2A1	P68400	human	RANGAP1	5905	P46060	RANGAP1	human	S358	458865	AKVLASLsDDEDEEE		X	X
CSNK2A1	CK2A1	P68400	human	CD5	921	P06127	CD5	human	S485	450128	QPDNssDsDyDLHGA		X	X
CSNK2A1	CK2A1	P68400	human	eEF1B	100009286	P34826	EEF1B2	rabbit	S106	452653	DDIDLFGsDDEEEsE	EF-1_beta_acid		X
CSNK2A1	CK2A1	P68400	human	TNFAIP1	7126	Q13829	TNFAIP1	human	S280	3195881	SRSQAsPsEDEEtFE		X	X
CSNK2A1	CK2A1	P68400	human	SLC3A2	6520	P08195	SLC3A2	human	S406	6003504	LLTssyLsDsGsTGE			X
CSNK2A1	CK2A1	P68400	human	RFC1	89809	D3ZFT1	Rfc1	rat	S69	452680	KKRIIyDsDsESEET			X
CSNK2A1	CK2A1	P68400	human	ODC	24609	P09057	Odc1	rat	S303	451283	VWKEQTGsDDEDESN	Orn_DAP_Arg_deC		X
CSNK2A1	CK2A1	P68400	human	Sialoprotein-2		P13839	Ibsp	rat	S31	457538	RRIKAEDsEENGVFK	BSP_II		X
CSNK2A1	CK2A1	P68400	human	ARNT	405	P27540	ARNT	human	S77	458309	DKERFARsDDEQssA			X
CSNK2A1	CK2A1	P68400	human	PTEN	5728	P60484	PTEN	human	S370	448649	TSVtPDVsDNEPDHy		X	X
CSNK2A1	CK2A1	P68400	human	adrenodoxin	281157	P00257	FDX1	cow	T129	455475	FEKLEAItDEENDML	Fer2		X
CSNK2A1	CK2A1	P68400	human	GJA8	395846	P36381	GJA8	chicken	S364	465560	KAEEEVVsDEVEGPS		X	X
CSNK2A1	CK2A1	P68400	human	NHE5	6553	Q14940	SLC9A5	human	T714	20832302	EEsDssEtEKEDDEG			X
CSNK2A1	CK2A1	P68400	human	PhLP	5082	Q13371	PDCL	human	S20	448825	LQYyysssEDEDsDH		X	X
CSNK2A1	CK2A1	P68400	human	PTEN	5728	P60484	PTEN	human	T383	448315	HyRYsDttDsDPENE			X	9569; 9554; 9549; 7960
CSNK2A1	CK2A1	P68400	human	TYMS	7298	P04818	TYMS	human	S124	13209303	FLDsLGFsTREEGDL	Thymidylat_synt		X
CSNK2A1	CK2A1	P68400	human	CLTB	281698	P04975	CLTB	cow	S11	465605	DFGFFSSsEsGAPEA	Clathrin_lg_ch		X
CSNK2A1	CK2A1	P68400	human	MCM2	4171	P49736	MCM2	human	S40	452311	RRtDALtssPGRDLP			X
CSNK2A1	CK2A1	P68400	human	MRTO4	51154	Q9UKD2	MRTO4	human	S233	14576313	AsEsTEEsDsEDDD_			X
CSNK2A1	CK2A1	P68400	human	CD6	923	P30203	CD6	human	S480	28095001	PPPEDSDsGsDsDYE			X
CSNK2A1	CK2A1	P68400	human	DARPP-32	360616	Q6J4I0	Ppp1r1b	rat	S97	466340	LQTISNLsENQAsEE	DARPP-32		X
CSNK2A1	CK2A1	P68400	human	Sialoprotein-2		P13839	Ibsp	rat	S76	457542	EENGDGDssEEEGEE	BSP_II		X
CSNK2A1	CK2A1	P68400	human	CDH1	999	P12830	CDH1	human	S847	465568	sEAAsLSsLNsSEsD	Cadherin_C		X
CSNK2A1	CK2A1	P68400	human	IRS1	25467	P35570	Irs1	rat	S307	447558	TEsITATsPASMVGG			X	2381
CSNK2A1	CK2A1	P68400	human	ABCA1	19	O95477	ABCA1	human	T1242	452017	SSYGISEttLEEIFL			X
CSNK2A1	CK2A1	P68400	human	BIK	638	Q13323	BIK	human	T33	448350	TMEVLGMtDsEEDLD	bcl-2I13		X
CSNK2A1	CK2A1	P68400	human	PRPF3	9129	O43395	PRPF3	human	T494	999610	TEAVQDPtKVEAHVR	PRP3	X	X
CSNK2A1	CK2A1	P68400	human	STC2	8614	O76061	STC2	human	S288	450097	AQGPSGssEWEDEQS			X
CSNK2A1	CK2A1	P68400	human	CETN2	1069	P41208	CETN2	human	S158	34405001	RDGDGEVsEQEFLRI	EF-hand_7		X
CSNK2A1	CK2A1	P68400	human	RAD1	5810	O60671	RAD1	human	S280	14881302	PDEEVPEsEs_____			X
CSNK2A1	CK2A1	P68400	human	TR-alpha iso5	21833	P63058_OBS	Thra	mouse	S474	449309	ASSLSSSssDEDTEV			X
CSNK2A1	CK2A1	P68400	human	LASS6	253782	Q6ZMG9	CERS6	human	S346	22350309	DRsDIEsssDEEDSE		X
CSNK2A1	CK2A1	P68400	human	CLTB	281698	P04975	CLTB	cow	S13	465606	GFFSSsEsGAPEAAE	Clathrin_lg_ch		X
CSNK2A1	CK2A1	P68400	human	KIR3DL1	3811	P43629	KIR3DL1	human	S388	990303	RTANsEDsDEQDPEE			X
CSNK2A1	CK2A1	P68400	human	FGA	2243	P02671	FGA	human	S542	466009	PMLGEFVsETESRGs			X
CSNK2A1	CK2A1	P68400	human	N-Myc	4613	P04198	MYCN	human	S263	448221	GEDTLsDsDDEDDEE	Myc_N		X
CSNK2A1	CK2A1	P68400	human	SGT1	11319	O95905	ECD	human	S505	3178824	PRPNEsDsDDLDDED	SGT1		X
CSNK2A1	CK2A1	P68400	human	TLE1	7088	Q04724	TLE1	human	S253	23940705	DNLVVDVsNEDPSsP		X
CSNK2A1	CK2A1	P68400	human	RRAD	6236	P55042	RRAD	human	S299	457398	KMAFRAKsKsCHDLS			X
CSNK2A1	CK2A1	P68400	human	14-3-3 gamma	22628	P61982	Ywhag	mouse	S235	14569218	DNLTLWTsDQQDDDG			X
CSNK2A1	CK2A1	P68400	human	p47phox	653361	P14598	NCF1	human	S208	465580	KRGWIPAsFLEPLDS			X
CSNK2A1	CK2A1	P68400	human	DNAJB2	3300	P25686	DNAJB2	human	S264	62382605	LAMAySLsEMEAAGK	UIM		X
CSNK2A1	CK2A1	P68400	human	COL17A1	1308	Q9UMD9	COL17A1	human	S542	484006	LDKIGLHsDsQEELW			X
CSNK2A1	CK2A1	P68400	human	LSD1	23028	O60341	KDM1A	human	S131	453104	DEsLANLsEDEyysE		X	X	37177
CSNK2A1	CK2A1	P68400	human	Survivin	332	O15392	BIRC5	human	T48	18451300	AGFIHCPtENEPDLA	BIR		X
CSNK2A1	CK2A1	P68400	human	HMGA2	15364	P52927	Hmga2	mouse	S100	4708612	AQETEEtssQEsAEE			X
CSNK2A1	CK2A1	P68400	human	G6PI	2821	P06744	GPI	human	S185	455279	GPRVWyVsNIDGTHI	PGI		X
CSNK2A1	CK2A1	P68400	human	MRE11A	4361	P49959	MRE11	human	S649	455765	EVIEVDEsDVEEDIF			X
CSNK2A1	CK2A1	P68400	human	CLPH	64029	Q68FX6	Clph	rat	T280	12658500	DNPEDPLtDEEPADG	CABS1		X
CSNK2A1	CK2A1	P68400	human	SRC-2	10499	Q15596	NCOA2	human	S499	4728850	MsPGVAGsPrIPPSQ	NCOA_u2	X
CSNK2A1	CK2A1	P68400	human	FETUA	280988	P12763	AHSG	cow	S323	467424	SGVAsVEssSGEAFH			X
CSNK2A1	CK2A1	P68400	human	HDAC6	10013	Q9UBN7	HDAC6	human	S458	18944908	EEDNVEEsEEEGPWE		X
CSNK2A1	CK2A1	P68400	human	CDC37	114562	Q63692	Cdc37	rat	S13	450034	VWDHIEVsDDEDETH	CDC37_N		X	8733; 13248
CSNK2A1	CK2A1	P68400	human	TRHR	25570	Q01717	Trhr	rat	T365	465592	KEsDRFstELDDItV			X
CSNK2A1	CK2A1	P68400	human	SPTBN1	6711	Q01082	SPTBN1	human	T2159	471399	NGAtEQRtssKEssP			X
CSNK2A1	CK2A1	P68400	human	MAX	4149	P61244	MAX	human	S11	449308	NDDIEVEsDEEQPRF			X
CSNK2A1	CK2A1	P68400	human	RPS5	20103	P97461	Rps5	mouse	S24	9819906	IkLFGkWsTDDVQIN			X
CSNK2A1	CK2A1	P68400	human	PSEN2	5664	P49810	PSEN2	human	S335	449963	YDsFGEPsYPEVFEP	Presenilin		X
CSNK2A1	CK2A1	P68400	human	TSPY1	7258	Q01534	TSPY1	human	T300	460704	PPEEGTEtSGDSQLL			X
CSNK2A1	CK2A1	P68400	human	PKD2	5311	Q13563	PKD2	human	S812	451598	FPRsLDDsEEDDDED			X
CSNK2A1	CK2A1	P68400	human	MCM2	4171	P49736	MCM2	human	S53	473058	LPPFEDEsEGLLGtE	MCM2_N		X
CSNK2A1	CK2A1	P68400	human	HSP90B	3326	P08238	HSP90AB1	human	S255	449266	PKIEDVGsDEEDDsG	HSP90	X	X
CSNK2A1	CK2A1	P68400	human	CDC25C	995	P30307	CDC25C	human	T236	451436	VEKFKDNtIPDKVKK	M-inducer_phosp	X	X
CSNK2A1	CK2A1	P68400	human	PML	5371	P29590	PML	human	S560	6835504	EERVVVIsssEDsDA	DUF3583		X
CSNK2A1	CK2A1	P68400	human	DDHD1	338047	O46606	DDHD1	cow	S93	465581	SDDNYDFsSAESGSS			X
CSNK2A1	CK2A1	P68400	human	ER-alpha	2099	P03372	ESR1	human	S559	6048400	PTsRGGAsVEETDQS	ESR1_C	X	X
CSNK2A1	CK2A1	P68400	human	NCL	25135	P13383	Ncl	rat	S34	466005	DsEDEEMsEDEDDss			X
CSNK2A1	CK2A1	P68400	human	HDAC1	3065	Q13547	HDAC1	human	S423	447913	CEEEFsDsEEEGEGG		X	X
CSNK2A1	CK2A1	P68400	human	MRE11A	4361	P49959	MRE11	human	S689	452321	KGVDFEssEDDDDDP		X	X
CSNK2A1	CK2A1	P68400	human	ARRB2 iso2	281638	P32120-2	ARRB2	cow	T382	455373	EFETNYAtDDDIVFE		X
CSNK2A1	CK2A1	P68400	human	G3BP-1	10146	Q13283	G3BP1	human	S149	449041	VtEPQEEsEEEVEEP		X	X
CSNK2A1	CK2A1	P68400	human	MYH10	4628	P35580	MYH10	human	S1975	465603	NEtQPPQsE______			X
CSNK2A1	CK2A1	P68400	human	CDH1	12550	P09803	Cdh1	mouse	S848	15754601	GsEAAsLssLNSsEs	Cadherin_C		X
CSNK2A1	CK2A1	P68400	human	CTDP1	9150	Q9Y5B0	CTDP1	human	S944	455467	NEDEGsssEADEMAK	FCP1_C		X
CSNK2A1	CK2A1	P68400	human	MCM2	4171	P49736	MCM2	human	S139	454180	RRGLLyDsDEEDEER	MCM2_N		X	8861; 12958
CSNK2A1	CK2A1	P68400	human	Myf-5	4617	P13349	MYF5	human	S49	457384	HKAELQGsDEDEHVR	Basic		X
CSNK2A1	CK2A1	P68400	human	HDAC1	3065	Q13547	HDAC1	human	S421	447912	IACEEEFsDsEEEGE		X	X
CSNK2A1	CK2A1	P68400	human	FURIN	5045	P09958	FURIN	human	S773	469742	AWQEECPsDsEEDEG			X
CSNK2A1	CK2A1	P68400	human	TEBP	10728	Q15185	PTGES3	human	S113	451129	WKDWEDDsDEDMsNF		X	X
CSNK2A1	CK2A1	P68400	human	HS1	3059	P14317	HCLS1	human	T23	11349501	tQGDDWDtDPDFVND			X
CSNK2A1	CK2A1	P68400	human	NPHP1	4867	O15259	NPHP1	human	S123	26395107	EEEEEsEsEDsEDSG		X	X
CSNK2A1	CK2A1	P68400	human	Sialoprotein-2	281233	Q28862	IBSP	cow	S300	457546	YKGRGYDsYDGQDYY	BSP_II		X
CSNK2A1	CK2A1	P68400	human	KIR3DL1	3811	P43629	KIR3DL1	human	S385	990304	AGNRTANsEDsDEQD			X
CSNK2A1	CK2A1	P68400	human	MDM2	4193	Q00987	MDM2	human	S269	455458	sEEGQELsDEDDEVy			X
CSNK2A1	CK2A1	P68400	human	DAXX	1616	Q9UER7	DAXX	human	S739	467727	EIIVLsDsD______		X	X
CSNK2A1	CK2A1	P68400	human	MSK1	9252	O75582	RPS6KA5	human	T793	12159000	ADSNNPEtLFQFSDS			X
CSNK2A1	CK2A1	P68400	human	hnRNP A1	3178	P09651	HNRNPA1	human	S199	451555	sQrGrsGsGNFGGGr			X
CSNK2A1	CK2A1	P68400	human	SRC-2	10499	Q15596	NCOA2	human	S487	4728845	GQPTSMLsPrHRMsP	NCOA_u2	X
CSNK2A1	CK2A1	P68400	human	PTEN	5728	P60484	PTEN	human	T382	448314	DHyRYsDttDsDPEN			X	9569; 9554; 9549; 7960
CSNK2A1	CK2A1	P68400	human	Myc	4609	P01106	MYC	human	S347	466010	RKCtsPRssDtEENV			X
CSNK2A1	CK2A1	P68400	human	NCAPG	64151	Q9BPX3	NCAPG	human	S973	3210609	CQtAEADsEsDHEVP			X
CSNK2A1	CK2A1	P68400	human	CAPZA1	829	P52907	CAPZA1	human	S9	457555	ADFDDrVsDEEKVRI		X	X
CSNK2A1	CK2A1	P68400	human	hnRNP C1/C2	3183	P07910	HNRNPC	human	S260	448833	sEGGADDsAEEGDLL			X
CSNK2A1	CK2A1	P68400	human	USP7	7874	Q93009	USP7	human	S18	449238	KAGEQQLsEPEDMEM		X	X
CSNK2A1	CK2A1	P68400	human	Sialoprotein-2	281233	Q28862	IBSP	cow	S75	457542	EENGNGDssEEEEEE	BSP_II		X
CSNK2A1	CK2A1	P68400	human	LASS6	253782	Q6ZMG9	CERS6	human	S345	22350306	DDRsDIEsssDEEDS		X
CSNK2A1	CK2A1	P68400	human	TELO2	9894	Q9Y4R8	TELO2	human	S485	27530803	PQAQLAGsDsDLDsD			X
CSNK2A1	CK2A1	P68400	human	TTI1	9675	O43156	TTI1	human	S828	9765114	DVADGNVsDFDNEEE			X
CSNK2A1	CK2A1	P68400	human	CPLX1	768228	Q0IIL7	CPLX1	cow	S115	474557	AAEEEDEsILDTVIK	Synaphin		X
CSNK2A1	CK2A1	P68400	human	CREB	1385	P16220	CREB1	human	S108	451807	QISTIAEsEDsQEsV			X
CSNK2A1	CK2A1	P68400	human	CFTR	12638	P26361	Cftr	mouse	T1467	21440502	ITALKEEtEEEVQET			X
CSNK2A1	CK2A1	P68400	human	SET iso2	6418	Q01105-2	SET	human	S9	6308300	sAPAAkVsKkELNsN		X
CSNK2A1	CK2A1	P68400	human	MSK1	9252	O75582	RPS6KA5	human	S759	12159003	sTETRssssESSHSs			X
CSNK2A1	CK2A1	P68400	human	CDC25B	994	P30305	CDC25B	human	S186	448746	EAGsGAAsssGEDKE	M-inducer_phosp		X
CSNK2A1	CK2A1	P68400	human	occludin	100506658	Q16625	OCLN	human	S408	2906719	DyttGGEsCDELEED		X
CSNK2A1	CK2A1	P68400	human	DOK7	231134	Q18PE0	Dok7	mouse	S265	41621602	GDDRSLsssSSEASH			X
CSNK2A1	CK2A1	P68400	human	MCM2	4171	P49736	MCM2	human	S27	452310	GNDPLtssPGRssRR			X
CSNK2A1	CK2A1	P68400	human	SIRT1	93759	Q923E4	Sirt1	mouse	S683	9993600	EEPLEDEsEIEEFYN		X	X
CSNK2A1	CK2A1	P68400	human	PEDF	5176	P36955	SERPINF1	human	S114	455232	ALYYDLIsSPDIHGT	Serpin		X
CSNK2A1	CK2A1	P68400	human	LASS5	91012	Q8N5B7	CERS5	human	S355	18260885	DRsDVEsssEEEDVT		X
CSNK2A1	CK2A1	P68400	human	HOXB7	3217	P09629	HOXB7	human	S132	465569	RIYPWMRssGTDRKR			X
CSNK2A1	CK2A1	P68400	human	WAVE2	10163	Q9Y6W5	WASF2	human	S489	6377640	sDsEDDssEFDEDDW			X
CSNK2A1	CK2A1	P68400	human	CREB	81646	P15337	Creb1	rat	S108	451807	QISTIAEsEDsQEsV		X
CSNK2A1	CK2A1	P68400	human	TOP2A	7153	P11388	TOP2A	human	S1365	18016961	TKtsPKLsNkELKPQ		X
CSNK2A1	CK2A1	P68400	human	Sialoprotein-2	281233	Q28862	IBSP	cow	S31	457538	RRAKLEDsEENGVFK	BSP_II		X
CSNK2A1	CK2A1	P68400	human	Myc	4609	P01106	MYC	human	S348	466011	KCtsPRssDtEENVk			X
CSNK2A1	CK2A1	P68400	human	p53	7157	P04637	TP53	human	S149	456326	PVQLWVDstPPPGtR	P53		X
CSNK2A1	CK2A1	P68400	human	NFkB-p65	19697	Q04207	Rela	mouse	S527	447799	SGLPNGLsGDEDFss		X	X
CSNK2A1	CK2A1	P68400	human	TR-alpha iso5	21833	P63058_OBS	Thra	mouse	S475	449310	SSLSSSssDEDTEVF			X
CSNK2A1	CK2A1	P68400	human	VDR	7421	P11473	VDR	human	S208	456982	SFSNLDLsEEDSDDP		X	X
CSNK2A1	CK2A1	P68400	human	VHL	7428	P40337	VHL	human	S38	15573200	EEsGAEEsGPEEsGP		X
CSNK2A1	CK2A1	P68400	human	Wee1	7465	P30291	WEE1	human	S121	456468	WEEEGFGsSsPVKsP			X
CSNK2A1	CK2A1	P68400	human	occludin	100506658	Q16625	OCLN	human	T400	471470	tEQDHyEtDyttGGE		X
CSNK2A1	CK2A1	P68400	human	Ikaros	22778	Q03267	Ikzf1	mouse	S63	451348	NVkVETQsDEENGRA			X
CSNK2A1	CK2A1	P68400	human	IkB-alpha	4792	P25963	NFKBIA	human	T299	456335	EsEFTEFtEDELPyD			X
CSNK2A1	CK2A1	P68400	human	BMAL1	11865	Q9WTL8	Arntl	mouse	S97	7359500	RRRDKMNsFIDELAS	HLH		X
CSNK2A1	CK2A1	P68400	human	SLC18A2	25549	Q01827	Slc18a2	rat	S512	465595	PIGDDEEsEsD____			X
CSNK2A1	CK2A1	P68400	human	CETN1	1068	Q12798	CETN1	human	T138	34405000	NELGENLtDEELQEM	EF-hand_8		X
CSNK2A1	CK2A1	P68400	human	PSMA3	29670	P18422	Psma3	rat	S243	451184	AEkyAKEsLKEEDEs			X
CSNK2A1	CK2A1	P68400	human	TOP2A	7153	P11388	TOP2A	human	S1377	448765	KPQKsVVsDLEADDV			X
CSNK2A1	CK2A1	P68400	human	TIF1A	54700	Q9NYV6	RRN3	human	S172	470002	GDVDVsDsDDEDDNL	RRN3	X	X
CSNK2A1	CK2A1	P68400	human	LDLR	281276	P01131	LDLR	cow	S258	465609	YPSRQMVsLEDDVA_			X
CSNK2A1	CK2A1	P68400	human	CDC34	997	P49427	CDC34	human	S236	448690	DDsGtEEs_______		X	X
CSNK2A1	CK2A1	P68400	human	CK2A1	1457	P68400	CSNK2A1	human	Y182	10294400	DWGLAEFyHPGQEYN	Pkinase		X
CSNK2A1	CK2A1	P68400	human	SSRP1	6749	Q08945	SSRP1	human	S657	456295	KSssRQLsEsFksKE			X
CSNK2A1	CK2A1	P68400	human	CDK1	983	P06493	CDK1	human	S39	455465	MkkIRLEsEEEGVPs	Pkinase	X	X
CSNK2A1	CK2A1	P68400	human	FosB	2354	P53539	FOSB	human	S27	465535	SAESQYLsSVDSFGS		X	X
CSNK2A1	CK2A1	P68400	human	FETUA	280988	P12763	AHSG	cow	S324	471394	GVAsVEssSGEAFHV			X
CSNK2A1	CK2A1	P68400	human	Caldesmon	373965	P12957	CALD1	chicken	S73	457422	SEVNAQNsVAEEETK	Caldesmon		X
CSNK2A1	CK2A1	P68400	human	IkB-alpha	4792	P25963	NFKBIA	human	S32	448203	LLDDRHDsGLDsMkD			X	4088; 5210; 2859; 9246; 9241; 5209
CSNK2A1	CK2A1	P68400	human	p70S6K	83840	P67999	Rps6kb1	rat	S40	450117	DQPEDAGsEDELEEG			X
CSNK2A1	CK2A1	P68400	human	ATF-1	466	P18846	ATF1	human	S51	15725602	SSDsIGssQKAHGIL	pKID	X
CSNK2A1	CK2A1	P68400	human	CK2B	1460	P67870	CSNK2B	human	S2	447646	______MsssEEVsW			X
CSNK2A1	CK2A1	P68400	human	EVI1	2122	Q03112	MECOM	human	S538	4703001	PLkMEPQsPGEVKKL		X
CSNK2A1	CK2A1	P68400	human	Ikaros	22778	Q03267	Ikzf1	mouse	S13	4828300	GQDMSQVsGKESPPV			X
CSNK2A1	CK2A1	P68400	human	Ikaros	22778	Q03267	Ikzf1	mouse	T393	451353	sNsCQDstDtESNAE			X
CSNK2A1	CK2A1	P68400	human	DDHD1	338047	O46606	DDHD1	cow	S105	465582	GSSLRYYsEGESGGG			X
CSNK2A1	CK2A1	P68400	human	SLC3A2	6520	P08195	SLC3A2	human	S531	6003501	RRLsDQRsKERSLLH			X
CSNK2A1	CK2A1	P68400	human	TRHR	25570	Q01717	Trhr	rat	T371	465593	stELDDItVTDtYVs			X
CSNK2A1	CK2A1	P68400	human	ARRB2	216869	Q91YI4	Arrb2	mouse	T383	455373	EFDTNYAtDDDIVFE		X	X
CSNK2A1	CK2A1	P68400	human	PACSIN1	23969	Q61644	Pacsin1	mouse	S358	4730500	QTYATEWsDDEsGNP			X
CSNK2A1	CK2A1	P68400	human	FGA	2243	P02671	FGA	human	S609	466008	KMADEAGsEADHEGt			X
CSNK2A1	CK2A1	P68400	human	PR	5241	P06401	PGR	human	S81	450160	TQDQQsLsDVEGAys	Prog_receptor	X	X
CSNK2A1	CK2A1	P68400	human	LASS5	91012	Q8N5B7	CERS5	human	S354	18260882	DDRsDVEsssEEEDV		X
CSNK2A1	CK2A1	P68400	human	SNCA	6622	P37840	SNCA	human	S129	448278	NEAyEMPsEEGyQDy	Synuclein	X	X	23706
CSNK2A1	CK2A1	P68400	human	FETUA	280988	P12763	AHSG	cow	S320	467423	HTFSGVAsVEssSGE			X
CSNK2A1	CK2A1	P68400	human	PDCD5	9141	O14737	PDCD5	human	S119	452536	NRRKVMDsDEDDDy_		X	X
CSNK2A1	CK2A1	P68400	human	CREB	81646	P15337	Creb1	rat	S142	448547	RkILNDLssDAPGVP	pKID		X
CSNK2A1	CK2A1	P68400	human	IGFBP1	3484	P08833	IGFBP1	human	S194	451660	LAKAQETsGEEIsKF	Thyroglobulin_1	X	X
CSNK2A1	CK2A1	P68400	human	factor V	2153	P12259	F5	human	S720	451408	LEPEDEEsDADYDYQ			X
CSNK2A1	CK2A1	P68400	human	SLC3A2	6520	P08195	SLC3A2	human	S410	6003502	syLsDsGsTGEHTkS			X
CSNK2A1	CK2A1	P68400	human	MSK1	9252	O75582	RPS6KA5	human	S758	455798	tsTETRssssESSHS			X
CSNK2A1	CK2A1	P68400	human	IkB-beta	4793	Q15653	NFKBIB	human	S315	452014	sGPCSsSsDSDSGDE			X
CSNK2A1	CK2A1	P68400	human	SAT	6303	P21673	SAT1	human	S149	11390101	RRGAsDLsSEEGWRL			X
CSNK2A1	CK2A1	P68400	human	MSK2	8986	O75676	RPS6KA4	human	S324	11489900	PFRPQIRsELDVGNF	Pkinase_C		X
CSNK2A1	CK2A1	P68400	human	LIG1	3978	P18858	LIG1	human	S66	448498	KAARVLGsEGEEEDE			X
CSNK2A1	CK2A1	P68400	human	B-Myb	4605	P10244	MYBL2	human	T18	465554	DELHyQDtDsDVPEQ			X
CSNK2A1	CK2A1	P68400	human	TEBP	10728	Q15185	PTGES3	human	S118	451130	DDsDEDMsNFDRFsE		X	X
CSNK2A1	CK2A1	P68400	human	AP-2 alpha	7020	P05549	TFAP2A	human	S429	20797701	TDNNAKssDKEEKHR		X	X
CSNK2A1	CK2A1	P68400	human	CTDP1	9150	Q9Y5B0	CTDP1	human	S740	453872	TKAQRENsPAAFPDR	FCP1_C		X
CSNK2A1	CK2A1	P68400	human	eIF2-beta	8894	P20042	EIF2S2	human	S67	450072	DTRKKDAsDDLDDLN		X	X
CSNK2A1	CK2A1	P68400	human	RAD1	5810	O60671	RAD1	human	S282	14881301	EEVPEsEs_______			X
CSNK2A1	CK2A1	P68400	human	RGS19	10287	P49795	RGS19	human	S24	449957	ADRPPSMsSHDTASP			X
CSNK2A1	CK2A1	P68400	human	LXR-alpha	10062	Q13133	NR1H3	human	S198	469114	SLPPRASsPPQILPQ		X	X
CSNK2A1	CK2A1	P68400	human	eIF4G iso8	1981	Q04637-8	EIF4G1	human	S1239	18910225	sPLKAALsEEELEKK		X
CSNK2A1	CK2A1	P68400	human	PML	5371	P29590	PML	human	S561	6835503	ERVVVIsssEDsDAE	DUF3583		X
CSNK2A1	CK2A1	P68400	human	SRC-2	10499	Q15596	NCOA2	human	S469	4728825	NYALKMNsPsQSsPG	NCOA_u2	X
CSNK2A1	CK2A1	P68400	human	PML	5371	P29590	PML	human	S562	6835502	RVVVIsssEDsDAEN	DUF3583		X
CSNK2A1	CK2A1	P68400	human	SRF	6722	P11831	SRF	human	S77	451802	PTAGALYsGsEGDsE			X
CSNK2A1	CK2A1	P68400	human	PhLP	64013	Q63737	Pdcl	rat	S20	448825	LQYYYstsEDEDsDH			X
CSNK2A1	CK2A1	P68400	human	PIK3R1	5295	P27986	PIK3R1	human	S608	448133	ENtEDQysLVEDDED			X
CSNK2A1	CK2A1	P68400	human	TOP1	7150	P11387	TOP1	human	S10	465604	GDHLHNDsQIEADFR			X
CSNK2A1	CK2A1	P68400	human	Geminin	51053	O75496	GMNN	human	S184	25535401	EEETVEDsLVEDSEI	Geminin		X
CSNK2A1	CK2A1	P68400	human	Sialoprotein-2		P13839	Ibsp	rat	S77	457543	ENGDGDssEEEGEEE	BSP_II		X
CSNK2A1	CK2A1	P68400	human	CD5	921	P06127	CD5	human	S483	450127	sMQPDNssDsDyDLH		X	X
PRKACA	PKACA	P17612	human	GLI1	2735	P08151	GLI1	human	T374	457674	PGCTkRYtDPSSLRK	zf-C2H2		X
PRKACA	PKACA	P17612	human	CUTL1	1523	P39880	CUX1	human	S1270	460701	YQQKPYPsPKTIEDL	Homeobox	X
PRKACA	PKACA	P17612	human	HIF1A	3091	Q16665	HIF1A	human	T700	56589704	VALsQRTtVPEEELN			X
PRKACA	PKACA	P17612	human	VASP	7408	P50552	VASP	human	S239	448380	GAKLRKVsKQEEASG			X	3114
PRKACA	PKACA	P17612	human	GSK3B	84027	P18266	Gsk3b	rat	S9	449111	SGRPRTTsFAESCKP			X	9336; 9331; 9327; 9323; 9322; 9325; 5558; 8566; 8466; 14026; 14332; 14310; 14630
PRKACA	PKACA	P17612	human	RAP1B	5908	P61224	RAP1B	human	S179	451799	PGKARKKsscQLL__		X	X
PRKACA	PKACA	P17612	human	CDK16	5127	Q00536	CDK16	human	S119	453450	EDINkRLsLPADIRL			X
PRKACA	PKACA	P17612	human	HCN4	330953	O70507	Hcn4	mouse	S903	15103407	FHKALGGsLSSSDSP			X
PRKACA	PKACA	P17612	human	ROMK	56379	O88335	Kcnj1	mouse	S25	449605	RQRARLVsKDGRCNI	IRK		X
PRKACA	PKACA	P17612	human	eNOS	4846	P29474	NOS3	human	T495	447885	TGITRKKtFKEVANA			X	9574
PRKACA	PKACA	P17612	human	MAP2	4133	P11137	MAP2	human	S1679	456808	NVKsKIGstDNIKYQ	Tubulin-binding	X	X
PRKACA	PKACA	P17612	human	RAF1	5894	P04049	RAF1	human	S621	447746	PKINRsAsEPsLHRA			X
PRKACA	PKACA	P17612	human	KIF3A	16568	P28741	Kif3a	mouse	S689	454304	KMGRRKRsAKPEtVI			X
PRKACA	PKACA	P17612	human	NIPP-1	282319	Q28147	PPP1R8	cow	S199	451284	PKRKRKNsRVTFsED			X
PRKACA	PKACA	P17612	human	smMLCK	100009143	P29294	MYLK	rabbit	S1005	455821	GLSGRKSsTGSPTsP		X	X
PRKACA	PKACA	P17612	human	SHIP	16331	Q9ES52	Inpp5d	mouse	S1161	4778452	AVLQLQHsKGRDyRD			X
PRKACA	PKACA	P17612	human	PPP2R5D	5528	Q14738	PPP2R5D	human	S573	457390	KVLLRRKsELPQDVy			X
PRKACA	PKACA	P17612	human	eNOS	4846	P29474	NOS3	human	S615	448656	SYKIRFNsISCSDPL	Flavodoxin_1		X
PRKACA	PKACA	P17612	human	SEC14L2	23541	O76054	SEC14L2	human	S289	455526	VQISRGSsHQVEyEI			X
PRKACA	PKACA	P17612	human	CIITA	4261	P33076	CIITA	human	S1050	448442	AASLLRLsLYNNCIC	LRR_6	X	X
PRKACA	PKACA	P17612	human	FAM160B2	64760	Q86V87	FAM160B2	human	S325	40642200	GISWRLPsAPSDEAS	RAI16-like	X
PRKACA	PKACA	P17612	human	HSP70	3303	P0DMV8	HSPA1B	human	S418	15403914	TALIkrNstIPTkQT	HSP70	X
PRKACA	PKACA	P17612	human	MAPKAPK5	8550	Q8IW41	MAPKAPK5	human	S115	18704700	GELFHRIsQHRHFTE	Pkinase		X
PRKACA	PKACA	P17612	human	LRRK2	120892	Q5S007	LRRK2	human	S910	4725893	LVKKKsNsIsVGEFY			X
PRKACA	PKACA	P17612	human	SRI	109552	Q6P069	Sri	mouse	S178	469979	DsFRRRDsGQQGVVN			X
PRKACA	PKACA	P17612	human	STMN1	16765	P54227	Stmn1	mouse	S63	448557	AAEERRKsHEAEVLK	Stathmin		X
PRKACA	PKACA	P17612	human	NEDD4L	23327	Q96PU5	NEDD4L	human	S342	453438	ssRLRsCsVtDAVAE			X	12146; 4080
PRKACA	PKACA	P17612	human	SRC-3	8202	Q9Y6Q9	NCOA3	human	S857	453084	PPYNRAVsLDsPVsV			X
PRKACA	PKACA	P17612	human	RASD1	19416	O35626	Rasd1	mouse	S253	50402002	APFARRPsVHSDLMY			X
PRKACA	PKACA	P17612	human	CAMKK1	60341	P97756	Camkk1	rat	S52	2864202	PPRARAAsVIPGsAs			X
PRKACA	PKACA	P17612	human	PPP2R5D	5528	Q14738	PPP2R5D	human	S75	457389	QLSKIKysGGPQIVK			X
PRKACA	PKACA	P17612	human	Rb	5925	P06400	RB1	human	S780	447978	strPPtLsPIPHIPr	Rb_C	X		9307; 3590; 8180
PRKACA	PKACA	P17612	human	MYBPC1 iso2	109272	G0YZM8	Mybpc1	mouse	S204	4738635	IRSAFKRsGEGQEDA		X
PRKACA	PKACA	P17612	human	CUL5	8065	Q93034	CUL5	human	S730	963800	MkMRKKIsNAQLQTE	Cullin_Nedd8	X
PRKACA	PKACA	P17612	human	LRP6	4040	O75581	LRP6	human	T1548	21009100	yAPsRRMtSVATAkG			X
PRKACA	PKACA	P17612	human	UBE3A iso2	7337	Q05086-2	UBE3A	human	T485	48891100	MYSERRItVLYsLVQ			X
PRKACA	PKACA	P17612	human	TVB5		P04213	TVB5	mouse	S78	25573800	GYKASRPsQENFSLI	V-set		X
PRKACA	PKACA	P17612	human	SHIP	16331	Q9ES52	Inpp5d	mouse	S972	4778440	PPsQPPLsPKKFsSS			X
PRKACA	PKACA	P17612	human	ATP6V1A	11964	P50516	Atp6v1a	mouse	S175	14913505	LPPRNRGsVTYIAPP	ATP-synt_ab_Xtn	X	X
PRKACA	PKACA	P17612	human	nAChRG		P02714	CHRNG	torpedo	S370	3300800	KPQPRRRsSFGIMIK	Neur_chan_memb		X
PRKACA	PKACA	P17612	human	CACNA1D	29716	P27732	Cacna1d	rat	T2147	6062706	EMESAAStLLNGsVC	CAC1F_C		X
PRKACA	PKACA	P17612	human	BAD	12015	Q61337	Bad	mouse	S155	447863	GRELRRMsDEFEGsF	Bcl-2_BAD	X	X	9297
PRKACA	PKACA	P17612	human	GLI3	2737	P10071	GLI3	human	S980	25780315	VHAPRRCsDGGAHGY		X	X
PRKACA	PKACA	P17612	human	SHP-2 iso2	5781	Q06124-2	PTPN11	human	S189	27458516	GGGERFDsLTDLVEH	SH2	X
PRKACA	PKACA	P17612	human	APOA1BP	246703	Q8K4Z3	Apoa1bp	mouse	S43	4763049	WGTQRRGsEtMAGAA			X
PRKACA	PKACA	P17612	human	RYR2	20191	E9Q401	Ryr2	mouse	S2030	455603	TIRGRLLsLVEkVTY		X	X
PRKACA	PKACA	P17612	human	Kv7.2 iso4		O43526-4		human	S455	4788663	SKVPKSWsFGDRSRA	KCNQ_channel		X
PRKACA	PKACA	P17612	human	PLCG1	5335	P19174	PLCG1	human	S1248	448665	HGrAREGsFEsRyQQ		X	X	4510; 13349; 8713
PRKACA	PKACA	P17612	human	ASIC1 iso1	41	P78348-1	ASIC1	human	S525	449558	QKEAKRSsADKGVAL		X	X
PRKACA	PKACA	P17612	human	GLI3	2737	P10071	GLI3	human	S1006	15501397	GHGVRRAsDPVRTGS		X	X
PRKACA	PKACA	P17612	human	SYNE1	64009	Q6ZWR6	Syne1	mouse	S1389	30310302	EFSKRTEsIATQAEN			X
PRKACA	PKACA	P17612	human	PPAR-alpha	25747	P37230	Ppara	rat	T129	457548	CKGFFRRtIRLKLAY	zf-C4		X
PRKACA	PKACA	P17612	human	NFkB-p65	5970	Q04206	RELA	human	S45	25302163	CEGRsAGsIPGERST	RHD_DNA_bind		X
PRKACA	PKACA	P17612	human	CASP9	842	P55211	CASP9	human	S99	471400	NRQAAkLskPTLENL			X
PRKACA	PKACA	P17612	human	KDELR1	10945	P24390	KDELR1	human	S209	455669	VLKGKKLsLPA____		X	X
PRKACA	PKACA	P17612	human	NOXA1	10811	Q86UR1	NOXA1	human	S461	990301	VPAGPRMsGAPGRLP			X
PRKACA	PKACA	P17612	human	MYBPC3	4607	Q14896	MYBPC3	human	S284	471080	AGGGRRIsDsHEDtG			X
PRKACA	PKACA	P17612	human	GATA4	2626	P43694	GATA4	human	S262	450013	IKPQRRLsAsRRVGL		X
PRKACA	PKACA	P17612	human	neurabin 1	55607	Q9ULJ8	PPP1R9A	human	S460	455523	ANRKIKFsSAPIKVF			X
PRKACA	PKACA	P17612	human	CHCHD3	54927	Q9NX63	CHCHD3	human	T11	4038300	TTSTRRVtFEADENE			X
PRKACA	PKACA	P17612	human	Vimentin	22352	P20152	Vim	mouse	S51	449416	LRPstsRsLysssPG	Filament_head		X
PRKACA	PKACA	P17612	human	HER2	2064	P04626	ERBB2	human	T686	451817	QQKIRKYtMRRLLQE		X	X
PRKACA	PKACA	P17612	human	SHIP	16331	Q9ES52	Inpp5d	mouse	S173	15621803	TLFQRLQsMDTSGLP			X
PRKACA	PKACA	P17612	human	CYP3A4	1576	P08684	CYP3A4	human	S478	5938006	TQIPLKLsLGGLLQP	p450		X
PRKACA	PKACA	P17612	human	DACT1	51339	Q9NYF0	DACT1	human	S827	18159800	KKILRFRsGSLKLMT	Dapper	X
PRKACA	PKACA	P17612	human	ULK2	9706	Q8IYT8	ULK2	human	S1027	41294001	CSIERRLsALCHSTA	DUF3543	X
PRKACA	PKACA	P17612	human	LRP1	4035	Q07954	LRP1	human	S4520	450168	GGHGsRHsLAsTDEK			X
PRKACA	PKACA	P17612	human	MARK3	4140	P27448	MARK3	human	T507	470095	GGMtRRNtyVCsERT		X	X
PRKACA	PKACA	P17612	human	Kv4.2	3751	Q9NZV8	KCND2	human	S552	450462	VSGSHQGsIQELSTI		X
PRKACA	PKACA	P17612	human	PAR-4	64513	Q62627	Pawr	rat	T155	456964	LREKRRStGVVNIPA		X	X	2329
PRKACA	PKACA	P17612	human	PKAR2B	5577	P31323	PRKAR2B	human	S114	452036	NRFTRRAsVCAEAyN			X
PRKACA	PKACA	P17612	human	GRK1	24013	Q9WVL4	Grk1	mouse	S21	456353	AFIAARGsFDGSSTP		X
PRKACA	PKACA	P17612	human	RPS19		P17074	Rps19	rat	S59	7113803	WFYTRAAsTARHLYL	Ribosomal_S19e		X
PRKACA	PKACA	P17612	human	CACNA1D	29716	P27732	Cacna1d	rat	S1743	6062700	VNSDRREsLQQTNTT	CAC1F_C	X	X
PRKACA	PKACA	P17612	human	LC3A	362245	Q6XVN8	Map1lc3a	rat	S12	15116600	RPFKQRRsFADRCKE			X
PRKACA	PKACA	P17612	human	GABRB1	14400	P50571	Gabrb1	mouse	S410	10296601	QyRKPLssREGFGRG	Neur_chan_memb	X
PRKACA	PKACA	P17612	human	RHOA	387	P61586	RHOA	human	S188	449035	ARRGKKKsGCLVL__		X
PRKACA	PKACA	P17612	human	CRF-R1 iso2	1394	P34998-2	CRHR1	human	S301	450262	LMTKLRAsTTSETIQ	7tm_2		X
PRKACA	PKACA	P17612	human	TNNI3	511094	P08057	TNNI3	cow	S24	448423	PPPVRRRssANYRAY	Troponin-I_N		X
PRKACA	PKACA	P17612	human	AID	11628	Q9WVE0	Aicda	mouse	T27	471423	WAKGRHEtYLCYVVK	APOBEC_N		X
PRKACA	PKACA	P17612	human	RASGRF1	5923	Q13972	RASGRF1	human	S927	448487	KEKYRRMsLASAGFP		X	X
PRKACA	PKACA	P17612	human	HSP27	3315	P04792	HSPB1	human	S78	448402	PAysRALsRQLssGV			X	2405
PRKACA	PKACA	P17612	human	H1F1	80838	P43275	Hist1h1a	mouse	S129	3302705	VSVKAKAsGAAKKPK			X
PRKACA	PKACA	P17612	human	CACNB2	116600	Q8VGC3	Cacnb2	rat	S529	451398	KKSQHRSssATHQNH		X	X
PRKACA	PKACA	P17612	human	NFL	281348	P02548	NEFL	cow	S42	457402	TARSAYSsYSAPVSS	Filament_head		X
PRKACA	PKACA	P17612	human	BAD	572	Q92934	BAD	human	S75	447860	EIRsRHssyPAGtED	Bcl-2_BAD	X	X	9291; 5284; 9296; 5193; 11865
PRKACA	PKACA	P17612	human	CACNA1C iso5	12288	Q0PCR6	Cacna1c	mouse	S1927	455278	ASLGRRAsFHLECLK	CAC1F_C	X
PRKACA	PKACA	P17612	human	Spinophilin	217124	Q6R891	Ppp1r9b	mouse	S94	448728	SDRGVRLsLPRAssL			X
PRKACA	PKACA	P17612	human	PLM	5348	O00168	FXYD1	human	S83	451424	EEGtFRssIRRLstR		X	X
PRKACA	PKACA	P17612	human	RASGRP2	19395	Q9QUG9	Rasgrp2	mouse	S117	468585	EGNRRHssLIDIESV		X	X
PRKACA	PKACA	P17612	human	SLC24A6	80024	Q6J4K2	SLC8B1	human	S258	50596805	YQRQRRGsLFCPMPV		X	X
PRKACA	PKACA	P17612	human	CCND1	595	P24385	CCND1	human	S197	451828	ATDVKFIsNPPSMVA	Cyclin_C		X
PRKACA	PKACA	P17612	human	GRK2	282682	P21146	ADRBK1	cow	S685	447726	VPLIQRGsANGL___			X
PRKACA	PKACA	P17612	human	DUOX1	53905	Q9NRD9	DUOX1	human	S955	6370301	KDLCRRAsyIsQDMI		X	X
PRKACA	PKACA	P17612	human	USP20	10868	Q9Y2K6	USP20	human	S333	7323248	RMKDRKFsWGQQRtN	UCH	X
PRKACA	PKACA	P17612	human	NFkB-p105	4790	P19838	NFKB1	human	S337	449967	FVQLRRKsDLETSEP	RHD_dimer	X	X
PRKACA	PKACA	P17612	human	ABCC9	20928	P70170	Abcc9	mouse	T633	483974	FESCKKHtGVQSKPI			X
PRKACA	PKACA	P17612	human	Spinophilin	84686	O35274	Ppp1r9b	rat	S94	448728	SDRGVRLsLPRAssL		X	X
PRKACA	PKACA	P17612	human	ADRB2	154	P07550	ADRB2	human	S262	447909	GHGLRRssKFcLKEH	7tm_1	X
PRKACA	PKACA	P17612	human	MST4	51765	Q9P289	STK26	human	T178	4274125	DtQIkRNtFVGtPFW	Pkinase		X
PRKACA	PKACA	P17612	human	Kv11.1	3757	Q12809	KCNH2	human	S1137	4696829	EGPTRRLsLPGQLGA		X	X
PRKACA	PKACA	P17612	human	PDE4A	5141	P27815	PDE4A	human	S145	458389	ATSQRREsFLYRSDs			X
PRKACA	PKACA	P17612	human	PLB	5350	P26678	PLN	human	S16	448114	RSAIRRAstIEMPQQ	Phospholamban		X	8496
PRKACA	PKACA	P17612	human	PFKM	100345647	P00511	PFKM	rabbit	S775	458322	EHISRKRsGEATV__			X
PRKACA	PKACA	P17612	human	PDE4A	25638	P54748	Pde4a	rat	S140	458389	TTSQRREsFLYRSDs		X
PRKACA	PKACA	P17612	human	CACNA1D	29716	P27732	Cacna1d	rat	S2152	6062707	AStLLNGsVCPRANG	CAC1F_C		X
PRKACA	PKACA	P17612	human	NDR1	11329	Q15208	STK38	human	S10	22553319	MtGstPCssMsNHtK			X
PRKACA	PKACA	P17612	human	PKACA	282322	P00517	PRKACA	cow	T49	4271878	DQFERIKtLGTGsFG	Pkinase	X
PRKACA	PKACA	P17612	human	ABCB1	5243	P08183	ABCB1	human	S667	455363	SsLIRKRsTRRsVRG			X
PRKACA	PKACA	P17612	human	CAMKK1	60341	P97756	Camkk1	rat	S74	452115	SLSARKFsLQERPAG			X
PRKACA	PKACA	P17612	human	CACNA1D	29716	P27732	Cacna1d	rat	S45	6062713	GPTSQPNssKQtVLs			X
PRKACA	PKACA	P17612	human	ITCH	16396	Q8C863	Itch	mouse	T425	470111	VNHNTRItQWEDPRS	WW		X
PRKACA	PKACA	P17612	human	HDAC8	55869	Q9BY41	HDAC8	human	S39	450667	AKIPKRAsMVHsLIE	Hist_deacetyl	X	X
PRKACA	PKACA	P17612	human	MYBPC3	4607	Q14896	MYBPC3	human	S311	2846505	sFRtPRDsKLEAPAE			X
PRKACA	PKACA	P17612	human	TNNI3	511094	P08057	TNNI3	cow	S44	450690	AKKKSKIsAsRKLQL			X
PRKACA	PKACA	P17612	human	TNNI3	7137	P19429	TNNI3	human	S39	3146608	EPHAKKKskIsAsRK			X
PRKACA	PKACA	P17612	human	MAP2	4133	P11137	MAP2	human	S1710	456809	HVTsKCGsLKNIRHR	Tubulin-binding	X	X
PRKACA	PKACA	P17612	human	MAZ	100008693	O97600	MAZ	rabbit	T386	449095	KDRLRAHtVRHEEKV			X
PRKACA	PKACA	P17612	human	AMPKA1	105787	Q5EG47	Prkaa1	mouse	S496	450431	AtPQRsGsIsNYRsC	AdenylateSensor		X	4185; 4184; 2537
PRKACA	PKACA	P17612	human	CACNA1C	100101555	P15381	CACB	rabbit	S1928	455278	ASLGRRAsFHLECLK	CAC1F_C	X	X
PRKACA	PKACA	P17612	human	PHOX2A	401	O14813	PHOX2A	human	S153	9400302	RKQERAAsAkGAAGA		X	X
PRKACA	PKACA	P17612	human	GFAP	2670	P14136	GFAP	human	S38	449621	LGPGTRLsLARMPPP	Filament_head		X
PRKACA	PKACA	P17612	human	ETV1	2115	P50549	ETV1	human	S216	3059600	PMYQRQMsEPNIPFP	ETS_PEA3_N	X	X
PRKACA	PKACA	P17612	human	SRF	6722	P11831	SRF	human	T159	449631	DNKLRRYtTFsKRKT	SRF-TF	X	X
PRKACA	PKACA	P17612	human	DRP1	10059	O00429	DNM1L	human	S637	483971	VPVARKLsAREQRDC		X	X	4867; 6319
PRKACA	PKACA	P17612	human	HSL	3991	Q05469	LIPE	human	S951	450195	GFHPRRssQGAtQMP	Abhydrolase_3		X
PRKACA	PKACA	P17612	human	Tau	17762	P10637	Mapt	mouse	S701	449132	DtsPRHLsNVsstGs			X
PRKACA	PKACA	P17612	human	GJA8	395846	P36381	GJA8	chicken	S395	9824606	KASSRARsDDLTV__		X	X
PRKACA	PKACA	P17612	human	eNOS	4846	P29474	NOS3	human	S1177	447884	TSRIRtQsFsLQERQ			X	9571; 9570
PRKACA	PKACA	P17612	human	ABCC9	20928	P70170	Abcc9	mouse	S1387	483973	HTLRSRLsIILQDPI	ABC_tran	X	X
PRKACA	PKACA	P17612	human	GJD2	14617	O54851	Gjd2	mouse	S315	471389	PNFGRTQsSDSAYV_			X
PRKACA	PKACA	P17612	human	NFL	18039	P08551	Nefl	mouse	S56	451024	ssLsVRRsyssSSGs	Filament_head		X
PRKACA	PKACA	P17612	human	RYR2	689560	B0LPN4	Ryr2	rat	S2804	458801	IsQTsQVsIDAAHGY			X
PRKACA	PKACA	P17612	human	VASP	7408	P50552	VASP	human	T278	448381	LARRRKAtQVGEktP			X
PRKACA	PKACA	P17612	human	Survivin	332	O15392	BIRC5	human	S20	485776	FLKDHRIstFkNWPF	BIR		X
PRKACA	PKACA	P17612	human	STAR	101844174	P70114	Star	hamster	S55	450439	ISQVRRRssLLGSQL		X
PRKACA	PKACA	P17612	human	Kv7.2 iso4		O43526-4		human	S438	481666	QTVRRsPsADQSLED	KCNQ_channel		X
PRKACA	PKACA	P17612	human	Kv11.1	3757	Q12809	KCNH2	human	S890	3893409	RQRKRKLsFRRRtDK		X	X
PRKACA	PKACA	P17612	human	CREB	1385	P16220	CREB1	human	S133	448228	EILsRRPsyRkILND	pKID		X	9187; 9196; 9198; 9191; 4276; 4095; 14228; 14001
PRKACA	PKACA	P17612	human	ARHGEF7	114559	O55043	Arhgef7	rat	S516	455215	RKPERKPsDEEFAVR	RhoGEF67_u2	X	X
PRKACA	PKACA	P17612	human	GFAP	2670	P14136	GFAP	human	T7	449617	_MERRRItsAArrsy	Filament_head		X
PRKACA	PKACA	P17612	human	2020-10-04	5460	Q01860	POU5F1	human	S288	22830416	RRQKGKRsssDyAQR			X
PRKACA	PKACA	P17612	human	KCNN2	3781	Q9H2S1	KCNN2	human	S569	460690	sRRRrsssTAPPtSS		X	X
PRKACA	PKACA	P17612	human	CK1D	64462	Q06486	Csnk1d	rat	S370	483997	MERERKVsMRLHRGA		X	X
PRKACA	PKACA	P17612	human	APPL	26060	Q9UKG1	APPL1	human	S410	25802100	sFQQRHEsLRPAAGQ			X
PRKACA	PKACA	P17612	human	smMLCK	396445	P11799	MYLK	chicken	S140	41411900	KTPGGRLsVPPVEHR		X
PRKACA	PKACA	P17612	human	HCN4	330953	O70507	Hcn4	mouse	S1142	4699522	PRKtssGsLPPPLSL			X
PRKACA	PKACA	P17612	human	RGS4	100009014	Q0R4E4	RGS4	rabbit	S52	469585	VVVCQRVsQEEVKKW		X
PRKACA	PKACA	P17612	human	Vimentin	280955	P48616	VIM	cow	S7	455449	_MSTRSVsSSSYRRM	Filament_head		X
PRKACA	PKACA	P17612	human	CACNA1B	257648	Q02294	Cacna1b	rat	S2126	467286	SEKQRFYsCDRFGsR			X
PRKACA	PKACA	P17612	human	CUTL1	1523	P39880	CUX1	human	S1215	460700	AYMKRRHssVsDSQP		X
PRKACA	PKACA	P17612	human	desmin	1674	P17661	DES	human	T17	449613	RVssYRRtFGGAPGF	Filament_head		X
PRKACA	PKACA	P17612	human	ABCC9	25560	Q9JJ67	Abcc9	rat	S636	41608700	KKRtGVQsKPINRKQ			X
PRKACA	PKACA	P17612	human	CHKB	1120	Q9Y259	CHKB	human	S39	5208526	TPKRRRAssLsRDAE		X	X
PRKACA	PKACA	P17612	human	ADRB2	154	P07550	ADRB2	human	S345	447910	ELLCLRRssLKAyGN			X
PRKACA	PKACA	P17612	human	SHIP	16331	Q9ES52	Inpp5d	mouse	S441	15621804	QGKTRDDsADYIPHD	Exo_endo_phos	X	X
PRKACA	PKACA	P17612	human	CASK	29647	Q62915	Cask	rat	S562	12568400	MLREMRGsITFKIVP	PDZ		X
PRKACA	PKACA	P17612	human	HCN4	330953	O70507	Hcn4	mouse	S1113	4699512	RAGGGSGsSGGLGPP			X
PRKACA	PKACA	P17612	human	DTNB	1838	O60941	DTNB	human	T11	27100600	ESGNKRktMAEKRQL			X
PRKACA	PKACA	P17612	human	RYR2	6262	Q92736	RYR2	human	S2031	455603	TIRGRLLsLVEKVTy		X	X
PRKACA	PKACA	P17612	human	mGluR7	81672	P35400	Grm7	rat	S862	2846504	NVQKRKRsFKAVVTA			X
PRKACA	PKACA	P17612	human	PKACA	282322	P00517	PRKACA	cow	S11	469998	AAAAKKGsEQEsVKE		X
PRKACA	PKACA	P17612	human	NEDD4L	23327	Q96PU5	NEDD4L	human	T367	453439	AGRARsstVtGGEEP			X
PRKACA	PKACA	P17612	human	GIRK4	3762	P48544	KCNJ5	human	T199	27523602	QPKKRAEtLMFsNNA	IRK		X
PRKACA	PKACA	P17612	human	PDE4D iso2	5144	Q08499-2	PDE4D	human	S13	2188800	NFPFRRHsWICFDVD			X
PRKACA	PKACA	P17612	human	CACNA1D	29716	P27732	Cacna1d	rat	S121	6062715	PIRRACIsIVDWKPF			X
PRKACA	PKACA	P17612	human	CIITA	4261	P33076	CIITA	human	S834	448443	QELPGRLsFLGtRLT			X
PRKACA	PKACA	P17612	human	CK1A	1452	P48729	CSNK1A1	human	S218	11333100	LMYFNRTsLPWQGLk	Pkinase	X
PRKACA	PKACA	P17612	human	PFKP	100009526	P47859	PFKP	rabbit	S12	458323	VSASPRGsYRKFLEH			X
PRKACA	PKACA	P17612	human	14-3-3 zeta	7534	P63104	YWHAZ	human	S58	449833	VVGARRssWRVVssI	14-3-3	X	X
PRKACA	PKACA	P17612	human	ACC1 iso2	60581	P11497-2	Acaca	rat	S1192	448290	TSHPNRMsFASNLNH	ACC_central		X
PRKACA	PKACA	P17612	human	TRPM8	79054	Q7Z2W7	TRPM8	human	S9	12570903	SFRAARLsMRNRRND		X
PRKACA	PKACA	P17612	human	MYBPC3	17868	O70468	Mybpc3	mouse	S282	471080	AGAGRRtsDsHEDAG			X
PRKACA	PKACA	P17612	human	STMN1	29332	P13668	Stmn1	rat	S63	448557	AAEERRKsHEAEVLk	Stathmin	X
PRKACA	PKACA	P17612	human	VAX2	24113	Q9WTP9	Vax2	mouse	S170	470130	RDLEKRAssSASEAF		X	X
PRKACA	PKACA	P17612	human	TXA2-R iso2	6915	P21731-2	TBXA2R	human	T332	18790000	TRPRRsLtLWPSLEY			X
PRKACA	PKACA	P17612	human	CACNA1C	12288	Q01815	Cacna1c	mouse	S1897	455278	ASLGRRAsFHLECLK	CAC1F_C		X
PRKACA	PKACA	P17612	human	IP3R1	16438	P11881	Itpr1	mouse	S1588	450681	RNAARRDsVLAAsRD		X	X
PRKACA	PKACA	P17612	human	KCNK18	332396	Q6VV64	Kcnk18	mouse	S264	2712200	RPVERSNsCPELVLG			X
PRKACA	PKACA	P17612	human	CACNA1D	29716	P27732	Cacna1d	rat	S1964	4771088	PPSHRRSsFNFECLR	CAC1F_C		X
PRKACA	PKACA	P17612	human	BRSK2	9024	Q8IWQ3	BRSK2	human	T260	470033	VDAARRLtLEHIQKH	Pkinase		X
PRKACA	PKACA	P17612	human	HNF4 alpha	25735	P22449	Hnf4a	rat	S143	458369	RISTRRssYEDSSLP			X
PRKACA	PKACA	P17612	human	CACNA1D	29716	P27732	Cacna1d	rat	S1788	6062704	HNHHNHNsIGKQVPt	CAC1F_C		X
PRKACA	PKACA	P17612	human	GSK3B	2932	P49841	GSK3B	human	S9	449111	SGRPRttsFAEsCKP		X	X	9336; 9331; 9327; 9323; 9322; 9325; 5558; 8566; 8466; 14026; 14332; 14310; 14630
PRKACA	PKACA	P17612	human	PAH	5053	P00439	PAH	human	S16	449074	PGLGRKLsDFGQETS			X
PRKACA	PKACA	P17612	human	NUDE1	54820	Q9NXR1	NDE1	human	S306	476557	DGGERRPsstsVPLG	NUDE_C	X
PRKACA	PKACA	P17612	human	PDE4D iso7	5144	Q08499-7	PDE4D	human	S126	458388	VHSQRREsFLYRSDS			X
PRKACA	PKACA	P17612	human	TRPC6	22068	Q61143	Trpc6	mouse	S28	22280200	AGTRRNEsQDYLLMD			X
PRKACA	PKACA	P17612	human	HIF1A	3091	Q16665	HIF1A	human	S465	56589707	tPKPLRSsADPALNQ			X
PRKACA	PKACA	P17612	human	emerin	2010	P50402	EMD	human	S49	457523	EtQRRRLsPPsssAA			X
PRKACA	PKACA	P17612	human	PDE3B	5140	Q13370	PDE3B	human	S318	449873	CkIFRRPsLPCIsRE			X
PRKACA	PKACA	P17612	human	FcoR	100503924	P0DJI6	Fcor	mouse	T93	25244200	DLNSQRStCCCLLNA			X
PRKACA	PKACA	P17612	human	ACC1	60581	P11497	Acaca	rat	S77	448291	LAFHMRSsMsGLHLV			X
PRKACA	PKACA	P17612	human	CTPS	1503	P17812	CTPS1	human	T455	473570	MRLGKRRtLFQTkNs	GATase		X
PRKACA	PKACA	P17612	human	MYPT1	396020	Q90623	PPP1R12A	chicken	T695	448587	ARQSRRstQGVTLTD			X	5163
PRKACA	PKACA	P17612	human	NFAT2	4772	O95644	NFATC1	human	S245	448861	PSTsPRAsVTEEsWL		X	X
PRKACA	PKACA	P17612	human	MAZ	100008693	O97600	MAZ	rabbit	S187	449094	ALEKKRKsKGPYICA			X
PRKACA	PKACA	P17612	human	H1R	3269	P35367	HRH1	human	S398	450937	WKRLRsHsRQyVSGL	7tm_1		X
PRKACA	PKACA	P17612	human	GRK7	131890	Q8WTQ7	GRK7	human	S23	456354	YLQARKPsDCDSKEL			X
PRKACA	PKACA	P17612	human	HCN4	330953	O70507	Hcn4	mouse	S1097	4699507	SPHSSGEsVAAFSLY			X
PRKACA	PKACA	P17612	human	NIPP-1	282319	Q28147	PPP1R8	cow	S178	451282	TAHNKRIsTLTIEEG			X
PRKACA	PKACA	P17612	human	Kir4.1	29718	P49655	Kcnj10	rat	S377	2243103	sALSVRIsNV_____		X
PRKACA	PKACA	P17612	human	RGS18	64407	Q9NS28	RGS18	human	S216	4772683	PTNLRRRsRsFTCNE		X
PRKACA	PKACA	P17612	human	PLM	5348	O00168	FXYD1	human	S88	451425	RssIRRLstRRR___		X	X
PRKACA	PKACA	P17612	human	GIRK1	50599	P63251	Kcnj3	rat	S401	10769100	DISTKLPsKLQKItG			X
PRKACA	PKACA	P17612	human	NFkB-p65	19697	Q04207	Rela	mouse	S276	447798	SMQLRRPsDRELSEP	RHD_dimer		X
PRKACA	PKACA	P17612	human	K8	25626	Q10758	Krt8	rat	S426	13201905	YAGGLSSsYGGLTsP			X
PRKACA	PKACA	P17612	human	rabphilin 3A	171039	P47709	Rph3a	rat	S234	455904	GPPTRRAsEARMSTT			X
PRKACA	PKACA	P17612	human	AID	57379	Q9GZX7	AICDA	human	T27	471423	WAKGRREtYLCYVVK	APOBEC_N	X	X
PRKACA	PKACA	P17612	human	GLI1	2735	P08151	GLI1	human	S640	457679	AGVTRRAsDPAQAAD			X
PRKACA	PKACA	P17612	human	Ret	5979	P07949	RET	human	S696	451267	SSGARRPsLDsMENQ		X	X
PRKACA	PKACA	P17612	human	GLI3	2737	P10071	GLI3	human	S907	15501388	TDAsRRSsEASQSDG		X	X
PRKACA	PKACA	P17612	human	CFTR	1080	P13569	CFTR	human	S753	451646	EAILPRIsVISTGPT	CFTR_R		X
PRKACA	PKACA	P17612	human	CACNA1D	29716	P27732	Cacna1d	rat	T504	6062720	KRRGAAKtGPSGCRR			X
PRKACA	PKACA	P17612	human	AP-2 alpha	7020	P05549	TFAP2A	human	S239	457400	AEVQRRLsPPECLNA	TF_AP-2	X	X
PRKACA	PKACA	P17612	human	PDE4B	5142	Q07343	PDE4B	human	S133	449097	GHSQRREsFLYRsDs			X
PRKACA	PKACA	P17612	human	TXA2-R iso2	6915	P21731-2	TBXA2R	human	S330	18790001	LSTRPRRsLtLWPSL		X	X
PRKACA	PKACA	P17612	human	WT1	7490	P19544	WT1	human	S365	451117	KDCERRFsRSDQLKR	zf-C2H2	X	X
PRKACA	PKACA	P17612	human	CHKB	1120	Q9Y259	CHKB	human	S40	3857922	PKRRRAssLsRDAER		X	X
PRKACA	PKACA	P17612	human	Spinophilin	84686	O35274	Ppp1r9b	rat	S100	448729	LsLPRAssLNENVDH			X
PRKACA	PKACA	P17612	human	GJD2	14617	O54851	Gjd2	mouse	S293	471387	GAQAKRKsVYEIRNK			X
PRKACA	PKACA	P17612	human	HSPB8	26353	Q9UJY1	HSPB8	human	S57	2201401	DWALPRLsSAWPGtL			X
PRKACA	PKACA	P17612	human	GluR1	2890	P42261	GRIA1	human	S863	448566	TStLPRNsGAGASSG		X		8084
PRKACA	PKACA	P17612	human	CPEB3	208922	Q7TN99	Cpeb3	mouse	S419	54003201	YGRRRGRssLFPFED		X	X
PRKACA	PKACA	P17612	human	TNNI3	511094	P08057	TNNI3	cow	S25	448424	PPVRRRssANYRAYA	Troponin-I_N		X
PRKACA	PKACA	P17612	human	PDE3B	5140	Q13370	PDE3B	human	S296	475067	IRPRRRssCVsLGEt			X
PRKACA	PKACA	P17612	human	K8	25626	Q10758	Krt8	rat	S9	484004	sVRVTQKsYKMsTSG	Keratin_2_head		X
PRKACA	PKACA	P17612	human	PDE3A	5139	Q14432	PDE3A	human	S428	456821	IPKRLRRsLPPGLLR			X
PRKACA	PKACA	P17612	human	AID	57379	Q9GZX7	AICDA	human	S38	457604	YVVKRRDsATsFsLD	APOBEC_N	X	X
PRKACA	PKACA	P17612	human	HSP27	3315	P04792	HSPB1	human	T143	471871	RCFtRKytLPPGVDP	HSP20		X
PRKACA	PKACA	P17612	human	SHIP	16331	Q9ES52	Inpp5d	mouse	S1023	15406096	FENPLyGsVSSFPKL			X
PRKACA	PKACA	P17612	human	GIRK4	3762	P48544	KCNJ5	human	S412	27523603	EPKGLGGsREARGSV			X
PRKACA	PKACA	P17612	human	ITPKA	228550	Q8R071	Itpka	mouse	S119	4763186	LQQPRRLsTSSLSST		X
PRKACA	PKACA	P17612	human	TRPA1	8989	O75762	TRPA1	human	S972	62873400	AEVQKHAsLKRIAMQ	Ion_trans	X
PRKACA	PKACA	P17612	human	GluR1	14799	P23818	Gria1	mouse	S863	448566	tstLPRNsGAGASGG			X	8084
PRKACA	PKACA	P17612	human	HIR	116649	P52190	Kcnj4	rat	S444	9819904	NISYRREsAI_____			X
PRKACA	PKACA	P17612	human	RGS13	6003	O14921	RGS13	human	T41	15785722	SFENLMAtKYGPVVy	RGS		X
PRKACA	PKACA	P17612	human	STAR	25557	P97826	Star	rat	S55	450439	MGQVRRRssLLGSQL			X
PRKACA	PKACA	P17612	human	smMLCK	396445	P11799	MYLK	chicken	S1762	455821	GMsGRKAsGssPTsP			X
PRKACA	PKACA	P17612	human	PLM	58971	O08589	Fxyd1	rat	S83	451424	EEGtFRSsIRRLstR		X
PRKACA	PKACA	P17612	human	HCN4	330953	O70507	Hcn4	mouse	S99	15103402	DCRRFRGsLAsLGsR			X
PRKACA	PKACA	P17612	human	CCND1	595	P24385	CCND1	human	S90	451827	NYLDRFLsLEPVkkS	Cyclin_N		X
PRKACA	PKACA	P17612	human	CTNNB1	1499	P35222	CTNNB1	human	S675	457120	QDykKRLsVELtsSL		X	X	9567; 4176
PRKACA	PKACA	P17612	human	PGC-1 alpha	19017	O70343	Ppargc1a	mouse	S241	13861602	KCASKKKsHTQPQSQ		X	X
PRKACA	PKACA	P17612	human	MYPT1	116670	Q10728	Ppp1r12a	rat	S696	451998	QARQSRRstQGVTLT		X
PRKACA	PKACA	P17612	human	Tau iso8	4137	P10636-8	MAPT	human	S214	447929	GsRsRtPsLPtPPtR			X	77348
PRKACA	PKACA	P17612	human	SHIP	16331	Q9ES52	Inpp5d	mouse	S260	4778392	PQVPGEAsPITMVAK			X
PRKACA	PKACA	P17612	human	CACNA1D	29716	P27732	Cacna1d	rat	S923	6062711	IAPIPEGsAFFILsK			X
PRKACA	PKACA	P17612	human	PKACA	282322	P00517	PRKACA	cow	S140	469999	LRRIGRFsEPHARFY	Pkinase	X
PRKACA	PKACA	P17612	human	GSTA4	2941	O15217	GSTA4	human	S189	455666	QEYTVKLsNIPtIKR	GST_C_3	X
PRKACA	PKACA	P17612	human	PFKFB2	5208	O60825	PFKFB2	human	S466	448460	PVRMRRNsFtPLssS			X
PRKACA	PKACA	P17612	human	CFTR	1080	P13569	CFTR	human	S737	449981	EPLERRLsLVPDSEQ	CFTR_R	X	X
PRKACA	PKACA	P17612	human	SHIP	16331	Q9ES52	Inpp5d	mouse	S162	15621802	APEVTRLsLSETLFQ			X
PRKACA	PKACA	P17612	human	Tau iso2	4137	P10636-2	MAPT	human	S320	449132	DTsPRHLsNVSSTGS			X
PRKACA	PKACA	P17612	human	TRPV4	63873	Q9EPK8	Trpv4	mouse	S824	4777181	LRRDRWssVVPRVVE		X
PRKACA	PKACA	P17612	human	HCN4	330953	O70507	Hcn4	mouse	T1138	15103405	HVTLPRKtssGsLPP			X
PRKACA	PKACA	P17612	human	ABCB1	5243	P08183	ABCB1	human	S671	455365	RKRsTRRsVRGsQAQ			X
PRKACA	PKACA	P17612	human	RRAD	6236	P55042	RRAD	human	S273	457396	AGTRRREsLGKKAKR			X
PRKACA	PKACA	P17612	human	Src	396442	P00523	SRC	chicken	S17	448231	DPsQRRRsLEPPDST		X	X
PRKACA	PKACA	P17612	human	TH iso4	7054	P07101-4	TH	human	S44	448545	RFIGRRQsLIEDARK	TOH_N		X	2791
PRKACA	PKACA	P17612	human	RAP1GAP	5909	P47736	RAP1GAP	human	S499	3190708	PFGsRRssAIGIENI		X	X
PRKACA	PKACA	P17612	human	PLM	58971	O08589	Fxyd1	rat	S88	451425	RSsIRRLstRRR___		X	X
PRKACA	PKACA	P17612	human	PTP-PEST	5782	Q05209	PTPN12	human	S39	451311	FMRLRRLstKYRTEK		X	X
PRKACA	PKACA	P17612	human	CACNA1D	29716	P27732	Cacna1d	rat	S858	6062719	EVNQIANsDNKVtID			X
PRKACA	PKACA	P17612	human	dematin	2039	Q08495	DMTN	human	S403	450255	NELKKKAsLF_____	VHP		X
PRKACA	PKACA	P17612	human	Tau iso8	4137	P10636-8	MAPT	human	S356	449104	RVQskIGsLDNItHV	Tubulin-binding		X
PRKACA	PKACA	P17612	human	KCNN2	3781	Q9H2S1	KCNN2	human	S464	460687	QAIHQLRsVkMEQRK	CaMBD	X	X
PRKACA	PKACA	P17612	human	PRKD1	18760	Q62101	Prkd1	mouse	S427	4960330	KHTKRRSsTVMKEGW		X	X
PRKACA	PKACA	P17612	human	smMLCK	396445	P11799	MYLK	chicken	S149	17555039	PPVEHRPsIWGESPP		X
PRKACA	PKACA	P17612	human	RAF1	5894	P04049	RAF1	human	S43	447744	FGyQRRAsDDGKLtD			X
PRKACA	PKACA	P17612	human	PKACA	5566	P17612	PRKACA	human	T198	448459	RVKGRtWtLCGtPEY	Pkinase		X	4781; 5661
PRKACA	PKACA	P17612	human	NFAT2	4772	O95644	NFATC1	human	S269	448862	PCNKRKYsLNGRQPP		X	X
PRKACA	PKACA	P17612	human	CACNA1D	29716	P27732	Cacna1d	rat	S1944	6062708	DSPIGYDsRRSPRRR	CAC1F_C		X
PRKACA	PKACA	P17612	human	eNOS	4846	P29474	NOS3	human	S633	448637	WRRKRKEssNtDsAG	Flavodoxin_1		X
PRKACA	PKACA	P17612	human	PPP1R1A	5502	Q13522	PPP1R1A	human	T35	447759	QIRRRRPtPATLVLT	DARPP-32		X
PRKACA	PKACA	P17612	human	MEF2D	17261	Q63943	Mef2d	mouse	S190	2246701	QPALQRNsVSPGLPQ		X	X
PRKACA	PKACA	P17612	human	MAP2 iso3	25595	P15146-3	Map2	rat	S184	470351	KSPEKRSsLPRPsSI			X
PRKACA	PKACA	P17612	human	Kv11.1	3757	Q12809	KCNH2	human	S283	4696779	CASVRRAssADDIEA		X	X
PRKACA	PKACA	P17612	human	STAR	101844174	P70114	Star	hamster	S194	450442	RCAKRRGsTCVLAGI	START	X
PRKACA	PKACA	P17612	human	CACNA1H	8912	O95180	CACNA1H	human	S1107	6729300	LPDSRRGsSSSGDPP			X
PRKACA	PKACA	P17612	human	myomesin 2	9172	P54296	MYOM2	human	S76	466426	RVCAKRVstQEDEEQ		X	X
PRKACA	PKACA	P17612	human	CFTR	1080	P13569	CFTR	human	S712	455297	INsIRKFsIVQKTPL	CFTR_R		X
PRKACA	PKACA	P17612	human	SHIP	16331	Q9ES52	Inpp5d	mouse	S269	4778398	ITMVAKLsQLTSLLS			X
PRKACA	PKACA	P17612	human	CACNA1D	29716	P27732	Cacna1d	rat	T863	6062709	ANsDNKVtIDDYQEE			X
PRKACA	PKACA	P17612	human	GIRK1	50599	P63251	Kcnj3	rat	T407	10769101	PsKLQKItGREDFPK			X
PRKACA	PKACA	P17612	human	HIF1A	3091	Q16665	HIF1A	human	T455	31887953	LAMsPLPtAEtPKPL			X
PRKACA	PKACA	P17612	human	HIF1A	3091	Q16665	HIF1A	human	T63	56589703	KASVMRLtISyLRVR		X	X
PRKACA	PKACA	P17612	human	TRPV5		Q9XSM3	Trpv5	rabbit	T709	4710939	WEILRRNtLGHLNLG		X	X
PRKACA	PKACA	P17612	human	SYT12	171180	Q920N7	Syt12	mouse	S97	473040	GPPSRKGsLSIEDTF		X
PRKACA	PKACA	P17612	human	TAL1	21349	P22091	Tal1	mouse	S172	4704529	NRVKRRPsPYEMEIS		X	X
PRKACA	PKACA	P17612	human	PDE10A iso2	10846	Q9Y233-2	PDE10A	human	T16	478273	AScFRRLtECFLSPS		X	X
PRKACA	PKACA	P17612	human	ABCA1	19	O95477	ABCA1	human	S1042	455499	GGMQRKLsVALAFVG	TM; ABC_tran		X
PRKACA	PKACA	P17612	human	LRRK2	66725	Q5S006	Lrrk2	mouse	S935	4725898	NAQRHSNsLGPVFDH		X	X
PRKACA	PKACA	P17612	human	MYBPC1 iso2	109272	G0YZM8	Mybpc1	mouse	S62	21560209	ERKDsEWsLGESPAG		X
PRKACA	PKACA	P17612	human	VTN	7448	P04004	VTN	human	S397	452178	NQNsRRPsRATWLSL			X
PRKACA	PKACA	P17612	human	DARPP-32	84152	Q9UD71	PPP1R1B	human	T34	448047	MIRRRRPtPAMLFRL	DARPP-32		X	12438; 5393
PRKACA	PKACA	P17612	human	PPP1R3A	100009140	Q00756	RG1	rabbit	S67	449321	SSGGRRVsFADNFGF			X
PRKACA	PKACA	P17612	human	CPEB3	208922	Q7TN99	Cpeb3	mouse	S420	54003200	GRRRGRssLFPFEDA		X	X
PRKACA	PKACA	P17612	human	KCNN4	3783	O15554	KCNN4	human	S334	452145	KHtRRKEsHAARRHQ	CaMBD	X
PRKACA	PKACA	P17612	human	Lasp-1	3927	Q14847	LASP1	human	S146	448836	MEPERRDsQDGssyR		X	X
PRKACA	PKACA	P17612	human	mGluR5	108071	Q3UVX5	Grm5	mouse	S870	25745197	NLWKRrGssGEtLrY		X	X
PRKACA	PKACA	P17612	human	ETV1	2115	P50549	ETV1	human	S191	3059602	HRFRRQLsEPCNSFP	ETS_PEA3_N	X	X
PRKACA	PKACA	P17612	human	CAPN2	824	P17655	CAPN2	human	T370	451304	GNWRRGstAGGCRNY	Calpain_III	X	X
PRKACA	PKACA	P17612	human	ROMK iso2		P35560-2	Kcnj1	rat	S294	2461200	ATCQVRTsYVPEEVL	IRK	X	X
PRKACA	PKACA	P17612	human	PPP1R16B	282091	Q95N27	PPP1R16B	cow	S337	486245	SSLsRRTsSAGSRGK			X
PRKACA	PKACA	P17612	human	Fyn	2534	P06241	FYN	human	S21	1983273	LTEERDGsLNQssGy		X	X
PRKACA	PKACA	P17612	human	GAD67	2571	Q99259	GAD1	human	T91	451699	RDARFRRtETDFSNL			X
PRKACA	PKACA	P17612	human	phosducin	25343	P20942	Pdc	rat	S73	451205	ERMSRKMsIQEYELI	Phosducin		X
PRKACA	PKACA	P17612	human	PDE3B	5140	Q13370	PDE3B	human	S73	475068	PQQPRRCsPFCRARL			X
PRKACA	PKACA	P17612	human	HCN4	330953	O70507	Hcn4	mouse	S1140	4699517	TLPRKtssGsLPPPL			X
PRKACA	PKACA	P17612	human	SF2	6426	Q07955	SRSF1	human	S119	27106000	yGPPsRRsENRVVVS		X	X
PRKACA	PKACA	P17612	human	GJA1	24392	P08050	Gja1	rat	S368	447813	QRPssRAssRAssRP		X	X	3511; 52559
PRKACA	PKACA	P17612	human	GLI1	2735	P08151	GLI1	human	S560	457678	YTVSRRSsLASPFPP			X
PRKACA	PKACA	P17612	human	CREB	81646	P15337	Creb1	rat	S129	450092	QKRREILsRRPsYRk	pKID		X
PRKACA	PKACA	P17612	human	PGC-1 alpha	19017	O70343	Ppargc1a	mouse	T256	13861600	HAQAKPTtLSLPLTP		X	X
PRKACA	PKACA	P17612	human	BAD	572	Q92934	BAD	human	S118	447863	GRELRRMsDEFVDsF	Bcl-2_BAD	X		9297
PRKACA	PKACA	P17612	human	perilipin 1	103968	Q8CGN5	Plin1	mouse	S492	459628	EKPARRVsDsFFRPs		X
PRKACA	PKACA	P17612	human	AKAP12	9590	Q02952	AKAP12	human	S772	34663200	LVtPRKksKSkLEEK	WSK	X	X
PRKACA	PKACA	P17612	human	RPS19		P17074	Rps19	rat	S90	7113804	QRNGVRPsHFSRGSK	Ribosomal_S19e		X
PRKACA	PKACA	P17612	human	GIRK1	50599	P63251	Kcnj3	rat	S385	4706226	NSKERHNsVECLDGL			X
PRKACA	PKACA	P17612	human	PJA2	9867	O43164	PJA2	human	S342	18713700	RHEAkQRsVQRWREA		X	X
PRKACA	PKACA	P17612	human	PKACA	282322	P00517	PRKACA	cow	S54	9768111	IKtLGTGsFGRVMLV	Pkinase	X
PRKACA	PKACA	P17612	human	Tau iso8	4137	P10636-8	MAPT	human	S320	450139	VDLsKVTsKCGsLGN	Tubulin-binding		X
PRKACA	PKACA	P17612	human	syndecan-1	20969	P18828	Sdc1	mouse	S286	469564	MKKkDEGsYsLEEPK	Syndecan	X	X
PRKACA	PKACA	P17612	human	Ezrin	7430	P15311	EZR	human	S66	458400	LkLDKKVsAQEVRkE	FERM_N	X	X
PRKACA	PKACA	P17612	human	NR5A2	2494	O00482	NR5A2	human	S510	456465	LPEIRAIsMQAEEYL	Hormone_recep	X
PRKACA	PKACA	P17612	human	PPP1R14A	94274	Q96A00	PPP1R14A	human	T38	449098	QkRHARVtVkYDRRE	PP1_inhibitor		X
PRKACA	PKACA	P17612	human	TPPP	11076	O94811	TPPP	human	S159	487537	sGVtKAIssPtVSRL	p25-alpha		X
PRKACA	PKACA	P17612	human	p47phox	653361	P14598	NCF1	human	S320	451726	QRsRKRLsQDAYRRN	NECFESHC		X
PRKACA	PKACA	P17612	human	Claudin-16	155268	Q91Y55	Cldn16	rat	S217	2872000	AGVSMAKsyKAPRTE		X	X
PRKACA	PKACA	P17612	human	CACNA1D	29716	P27732	Cacna1d	rat	T1795	6062703	sIGKQVPtSTNANLN	CAC1F_C		X
PRKACA	PKACA	P17612	human	GluR4	29629	P19493	Gria4	rat	S862	448810	TRNKARLsITGSVGE		X	X
PRKACA	PKACA	P17612	human	PDE4B	18578	Q8VBU5	Pde4b	mouse	S118	449097	GHSQRREsFLYRSDs			X
PRKACA	PKACA	P17612	human	UHRF1	29128	Q96T88	UHRF1	human	S298	2902206	DNPMRRKsGPSCkHC			X
PRKACA	PKACA	P17612	human	NOXA1	10811	Q86UR1	NOXA1	human	S172	990300	DQVQRRGsLPPRQVP		X	X
PRKACA	PKACA	P17612	human	CACNA1D	29716	P27732	Cacna1d	rat	S519	6062714	WGQAIsKsKLRSHGA			X
PRKACA	PKACA	P17612	human	TFAM	7019	Q00059	TFAM	human	S55	18016712	SCPKkPVssYLRFsk	HMG_box	X	X
PRKACA	PKACA	P17612	human	ER-alpha	2099	P03372	ESR1	human	S236	448739	IDKNRRKsCQACRLR	zf-C4	X	X
PRKACA	PKACA	P17612	human	CDC25B	12531	P30306	Cdc25b	mouse	S321	448409	QRLFRsPsMPCSVIR	M-inducer_phosp	X	X
PRKACA	PKACA	P17612	human	SMTNL1	68678	Q99LM3	Smtnl1	mouse	S301	2755200	RAPERRVsAPSRPRG			X
PRKACA	PKACA	P17612	human	CACNA1S	100009585	P07293	CACNA1S	rabbit	S1575	6064601	PEIRRTIsGDLtAEE			X
PRKACA	PKACA	P17612	human	PLB	414755	P61012	PLN	dog	S16	448114	RSAIRRAstIEMPQQ	Phospholamban		X	8496
PRKACA	PKACA	P17612	human	MYBPC3	4607	Q14896	MYBPC3	human	S304	471081	SLLKKRDsFRtPRDs			X
PRKACA	PKACA	P17612	human	HIF1A	3091	Q16665	HIF1A	human	S727	56589705	RKMEHDGsLFQAVGI			X
PRKACA	PKACA	P17612	human	HSF1	3297	Q00613	HSF1	human	S320	3849409	AsPGRPssVDtLLsP	Vert_HS_TF	X	X
PRKACA	PKACA	P17612	human	PPP2R5D	21770	Q7TNL5	Ppp2r5d	mouse	S68	457389	QLSKIKYsGGPQIVK		X
PRKACA	PKACA	P17612	human	KLHL3	26249	Q9UH77	KLHL3	human	S433	36440206	PMNTRRSsVGVGVVE	Kelch_1	X	X
PRKACA	PKACA	P17612	human	JMJD1A	55818	Q9Y4C1	KDM3A	human	S265	453894	GAVKRKssENNGTLV			X
PRKACA	PKACA	P17612	human	PAH	24616	P04176	Pah	rat	S16	449074	GVLSRKLsDFGQETS			X
PRKACA	PKACA	P17612	human	smMLCK	100009143	P29294	MYLK	rabbit	S1011	468782	SsTGSPTsPLTAERL		X	X
PRKACA	PKACA	P17612	human	ARHGEF2	16800	Q60875	Arhgef2	mouse	S885	451365	PLDPRRRsLPAGDAL		X		14143
PRKACA	PKACA	P17612	human	Titin	7273	Q8WZ42	TTN	human	S4185	5474103	IQQGAKtsLQEEMDs			X
PRKACA	PKACA	P17612	human	PPP1R1A	5502	Q13522	PPP1R1A	human	S67	447758	LKSTLAMsPRQRKKM	DARPP-32		X
PRKACA	PKACA	P17612	human	TNNI3	7137	P19429	TNNI3	human	S23	448423	PAPIRRRssNyRAyA	Troponin-I_N		X	4004
PRKACA	PKACA	P17612	human	Vimentin	7431	P08670	VIM	human	S73	449025	sAVrLrssVPGVRLL	Filament_head		X
PRKACA	PKACA	P17612	human	CDK16	5127	Q00536	CDK16	human	S110	453449	NHPPRkIstEDINkR			X
PRKACA	PKACA	P17612	human	TFAM	7019	Q00059	TFAM	human	S56	27530801	CPKkPVssYLRFskE	HMG_box		X
PRKACA	PKACA	P17612	human	SHP-2 iso2	5781	Q06124-2	PTPN11	human	T73	40407604	YGGEKFAtLAELVQY	SH2	X
PRKACA	PKACA	P17612	human	NCX1	29715	Q01728	Slc8a1	rat	T731	18575503	VDKLIKKtNLALVVG			X
PRKACA	PKACA	P17612	human	GPKOW	27238	Q92917	GPKOW	human	T316	21127301	GTASSRktLWNQELy			X
PRKACA	PKACA	P17612	human	TH	25085	P04177	Th	rat	S153	3302701	LSSVRRVsDDVRSAR			X
PRKACA	PKACA	P17612	human	TRPV4	59341	Q9HBA0	TRPV4	human	S824	4777181	LRRDRWSsVVPRVVE		X
PRKACA	PKACA	P17612	human	DLX3	1747	O60479	DLX3	human	S10	25736077	GSFDRKLsSILTDIS		X
PRKACA	PKACA	P17612	human	PFKFB1	24638	P07953	Pfkfb1	rat	S33	456206	VLQRRRGsSIPQFTN	6PF2K		X
PRKACA	PKACA	P17612	human	PPP2R5D	21770	Q7TNL5	Ppp2r5d	mouse	S53	457388	PssNKRPsNStPPPT		X
PRKACA	PKACA	P17612	human	PDE4D iso6	5144	Q08499-6	PDE4D	human	S126	458388	VHSQRREsFLYRSDS			X
PRKACA	PKACA	P17612	human	RIMS1 iso7	116837	Q99NE5-7	Rims1	mouse	S413	450481	ARHERRHsDVALPHT			X
PRKACA	PKACA	P17612	human	Stargazin	84347	Q71RJ2	Cacng2	rat	T321	451273	NTANRRTtPV_____			X
PRKACA	PKACA	P17612	human	PTP-PEST	5782	Q05209	PTPN12	human	S435	451312	KKLERNLsFEIKKVP		X	X
PRKACA	PKACA	P17612	human	SYNE1	64009	Q6ZWR6	Syne1	mouse	S1366	30310303	SSHERFLsFSsLEsL			X
PRKACA	PKACA	P17612	human	CSF2RB	12983	P26955	Csf2rb	mouse	S603	448463	LGPPQSHsLPDLPDQ			X
PRKACA	PKACA	P17612	human	IRS2	384783	P81122	Irs2	mouse	S1137	487314	QGGRRRHssEtFSsT		X
PRKACA	PKACA	P17612	human	MBP	618684	P02687	MBP	cow	T33	451756	FLPRHRDtGILDSLG	Myelin_MBP		X
PRKACA	PKACA	P17612	human	PJA2	9867	O43164	PJA2	human	T389	18713701	RVItQREtENNQMTs		X	X
PRKACA	PKACA	P17612	human	Spinophilin	84686	O35274	Ppp1r9b	rat	S177	448727	LLRQERAsLQDRKLD		X	X
PRKACA	PKACA	P17612	human	TFAM	7019	Q00059	TFAM	human	S61	27530800	VssYLRFskEQLPIF	HMG_box		X
PRKACA	PKACA	P17612	human	GRK7	131890	Q8WTQ7	GRK7	human	S36	456355	ELQRRRRsLALPGLQ			X
PRKACA	PKACA	P17612	human	HCN4	330953	O70507	Hcn4	mouse	S990	15103401	PPRPERPsFMAGAsG			X
PRKACA	PKACA	P17612	human	Kv1.1	3736	Q09470	KCNA1	human	S446	451079	SDLSRRssStMSKSE		X
PRKACA	PKACA	P17612	human	STMN1	3925	P16949	STMN1	human	S63	448557	AAEERRKsHEAEVLk	Stathmin		X
PRKACA	PKACA	P17612	human	PDE3A	5139	Q14432	PDE3A	human	S312	456900	SKSHRRTsLPCIPRE		X	X
PRKACA	PKACA	P17612	human	CD44	960	P16070	CD44	human	S697	465669	AVEDRkPsGLNGEAs		X	X
PRKACA	PKACA	P17612	human	RYR2	689560	B0LPN4	Ryr2	rat	S2798	448848	yNRTRRIsQTsQVsI			X
PRKACA	PKACA	P17612	human	mucolipin 1	57192	Q9GZU1	MCOLN1	human	S559	1233700	KFRRGsGsACsLLCC		X	X
PRKACA	PKACA	P17612	human	eNOS	24600	Q62600	Nos3	rat	S632	448637	WRRKRKEsSNTDSAG	Flavodoxin_1		X
PRKACA	PKACA	P17612	human	DUOX1	53905	Q9NRD9	DUOX1	human	S1217	6370300	SHHFRRRsFRGFWLT	Ferric_reduct	X	X
PRKACA	PKACA	P17612	human	KCNJ8	25472	Q63664	Kcnj8	rat	S385	483976	NsLRKRNsMRRNNsM			X
PRKACA	PKACA	P17612	human	Myb	396244	P01103	MYB	chicken	S116	448757	KYGPKRWsVIAKHLK	Myb_DNA-binding	X	X
PRKACA	PKACA	P17612	human	FAK iso5	396416	Q92063	PTK2	chicken	S148	449622	LKPDVRLsRGsIERE			X
PRKACA	PKACA	P17612	human	RPT6	5705	P62195	PSMC5	human	S120	483970	RVALRNDsyTLHkIL		X	X
PRKACA	PKACA	P17612	human	RARA	5914	P10276	RARA	human	S369	451381	YVRKRRPsRPHMFPK	Hormone_recep	X
PRKACA	PKACA	P17612	human	RARA	5914	P10276	RARA	human	S219	13373501	NSSEQRVsLDIDLWD		X
PRKACA	PKACA	P17612	human	NFkB-p65	309165	Q7TQN4	Rela	rat	S276	447798	SMQLRRPsDRELSEP	RHD_dimer	X
PRKACA	PKACA	P17612	human	K8	25626	Q10758	Krt8	rat	S43	456883	SsFsRVGsssssFRG	Keratin_2_head		X
PRKACA	PKACA	P17612	human	RCAN1 iso2	1827	P53805-2	RCAN1	human	S93	25687504	AQTLHIGsSHLAPPN	Calcipressin		X
PRKACA	PKACA	P17612	human	IP3R1	25262	P29994	Itpr1	rat	S1589	450681	RNAARRDsVLAASRD			X
PRKACA	PKACA	P17612	human	AQP2	359	P41181	AQP2	human	S256	449854	REVRRRQsVELHsPQ		X
PRKACA	PKACA	P17612	human	DAP3	7818	P51398	DAP3	human	S220	2226205	REstEkGsPLGEVVE	DAP3		X
PRKACA	PKACA	P17612	human	BRF1	677	Q07352	ZFP36L1	human	S334	7997096	LPIFsRLsIsDD___		X	X
PRKACA	PKACA	P17612	human	HSL	3991	Q05469	LIPE	human	S853	448803	IAEPMRRsVsEAALA			X	4139
PRKACA	PKACA	P17612	human	ANXA1	301	P04083	ANXA1	human	T216	447973	AGERRkGtDVNVFNT	Annexin		X
PRKACA	PKACA	P17612	human	Kv4.2		Q63881	Kcnd2	rat	S552	450462	VSGsHRGsVQELSTI		X
PRKACA	PKACA	P17612	human	DACT1	51339	Q9NYF0	DACT1	human	S237	18159801	GAVCRSLsTPQFNSL	Dapper	X
PRKACA	PKACA	P17612	human	PEDF	5176	P36955	SERPINF1	human	S227	455233	KFDSRKTsLEDFYLD	Serpin		X
PRKACA	PKACA	P17612	human	CAMKK1	84254	Q8N5S9	CAMKK1	human	S74	452115	sLsARKLsLQERPAG		X
PRKACA	PKACA	P17612	human	RMP	8725	O94763	URI1	human	S372	1028301	AKRKRKNstGsGHsA		X	X
PRKACA	PKACA	P17612	human	CTNNB1	1499	P35222	CTNNB1	human	S45	447488	GATtTAPsLsGkGNP			X	9565; 9564; 70034; 19807
PRKACA	PKACA	P17612	human	PDE4C iso2	5143	Q08493-2	PDE4C	human	S13	458390	PHSQRREsFLYRSDS			X
PRKACA	PKACA	P17612	human	CFTR	1080	P13569	CFTR	human	S660	449979	FSAERRNsILTETLH	CFTR_R	X	X
PRKACA	PKACA	P17612	human	RGS14	114705	O08773	Rgs14	rat	T494	5862703	GSTGKRQtCDIEGLV			X
PRKACA	PKACA	P17612	human	Tau iso8	4137	P10636-8	MAPT	human	S262	447930	NVKsKIGstENLkHQ	Tubulin-binding		X
PRKACA	PKACA	P17612	human	Tau iso8	4137	P10636-8	MAPT	human	T245	487534	sAKsRLQtAPVPMPD	Tubulin-binding		X
PRKACA	PKACA	P17612	human	Kv1.2	100009479	NP_001076191	LOC100009479	rabbit	S449	1818102	PDLKKSRsASTISKS		X	X
PRKACA	PKACA	P17612	human	CACNB2	116600	Q8VGC3	Cacnb2	rat	S530	451474	KSQHRSssATHQNHR		X	X
PRKACA	PKACA	P17612	human	HIF1A	3091	Q16665	HIF1A	human	S692	56589702	PRsPNVLsVALsQRT			X
PRKACA	PKACA	P17612	human	PPM1B	5495	O75688	PPM1B	human	S195	27461503	MIQRVNGsLAVSRAL	PP2C	X
PRKACA	PKACA	P17612	human	Tau iso2	4137	P10636-2	MAPT	human	S267	449104	RVQSKIGsLDNITHV	Tubulin-binding		X
PRKACA	PKACA	P17612	human	TNNI3	7137	P19429	TNNI3	human	S166	3146609	LGARAKEsLDLRAHL	Troponin		X
PRKACA	PKACA	P17612	human	Tau	4137	P10636	MAPT	human	S726	449132	DtsPRHLsNVsstGs			X
PRKACA	PKACA	P17612	human	ataxin-1	6310	P54253	ATXN1	human	S775	449110	AtRKRRWsAPESRKL		X
PRKACA	PKACA	P17612	human	GJD2	14617	O54851	Gjd2	mouse	S306	471388	NKDLPRVsVPNFGRT			X
PRKACA	PKACA	P17612	human	ATP1A1	24211	P06685	Atp1a1	rat	S943	451649	ICKTRRNsVFQQGMK	Cation_ATPase_C		X
PRKACA	PKACA	P17612	human	ADRB2	154	P07550	ADRB2	human	S346	447911	LLCLRRssLKAyGNG			X
PRKACA	PKACA	P17612	human	CAD	790	P27708	CAD	human	S1859	451247	PPRIhRAsDPGLPAE		X		12662; 67235; 70307
PRKACA	PKACA	P17612	human	ADCY8	11514	P97490	Adcy8	mouse	S113	26392110	VFPERSGsGSASGSG			X
PRKACA	PKACA	P17612	human	MAP2 iso3	25595	P15146-3	Map2	rat	S435	3558891	VASPRRLsNVsSSGs			X
PRKACA	PKACA	P17612	human	2020-10-07	5454	P20265	POU3F2	human	S360	486486	RKRKKRTsIEVSVKG	Homeobox		X
PRKACA	PKACA	P17612	human	PSMD11	5717	O00231	PSMD11	human	S14	468525	VEFQrAQsLLSTDrE			X
PRKACA	PKACA	P17612	human	GJA1	24392	P08050	Gja1	rat	S369	459208	RPssRAssRAssRPR		X	X
PRKACA	PKACA	P17612	human	ATPIF1	93974	Q9UII2	ATP5IF1	human	S39	27444486	NVDRGAGsIrEAGGA	IATP	X
PRKACA	PKACA	P17612	human	HLAA	3105	P01892	HLA-A	human	S337	11418301	VMWRRKSsDRkGGsy	MHC_I_C		X
PRKACA	PKACA	P17612	human	TRPV5	56302	Q9NQA5	TRPV5	human	T708	4710939	WEILRQNtLGHLNLG		X
PRKACA	PKACA	P17612	human	HCN4	330953	O70507	Hcn4	mouse	S110	15103406	LGsRGGGsGGAGGGs			X
PRKACA	PKACA	P17612	human	MEF2D	17261	Q63943	Mef2d	mouse	S121	2246700	EDKYRRAsEELDGLF	HJURP_C	X	X
PRKACA	PKACA	P17612	human	RAP1A	5906	P62834	RAP1A	human	S180	450928	KKKPKKKsCLLL___			X
PRKACA	PKACA	P17612	human	ATP1A1	476	P05023	ATP1A1	human	S943	451649	ICKTRRNsVFQQGMk	Cation_ATPase_C		X
PRKACA	PKACA	P17612	human	N-CoR1	9611	O75376	NCOR1	human	S70	3828921	QQLRRRPsLLsEFHP			X
PRKACA	PKACA	P17612	human	PKACA	282322	P00517	PRKACA	cow	S213	9768110	LAPEIILsKGYNKAV	Pkinase	X
PRKACA	PKACA	P17612	human	TH	25085	P04177	Th	rat	S40	448545	RFIGRRQsLIEDARK	TOH_N		X	2791
PRKACA	PKACA	P17612	human	NFkB-p65	5970	Q04206	RELA	human	S276	447798	sMQLRRPsDRELsEP	RHD_dimer	X	X
PRKACA	PKACA	P17612	human	PDE11A	50940	Q9HCR9	PDE11A	human	S117	2243101	GNLQRRAsQKELRKS			X
PRKACA	PKACA	P17612	human	CPEB3	208922	Q7TN99	Cpeb3	mouse	S443	2658904	QALssGLssPtRCQN		X
PRKACA	PKACA	P17612	human	KCNJ12	117052	P52188	Kcnj12	rat	S425	2150913	ERPYRREsEI_____			X
PRKACA	PKACA	P17612	human	NDR1	11329	Q15208	STK38	human	S11	22553320	tGstPCssMsNHtKE			X
PRKACA	PKACA	P17612	human	K8	25626	Q10758	Krt8	rat	S417	13201906	SIHTKTTsGYAGGLS			X
PRKACA	PKACA	P17612	human	CACNA1C	24239	P22002	Cacna1c	rat	S1927	455278	ASLGRRAsFHLECLK	CAC1F_C	X	X
PRKACA	PKACA	P17612	human	ABCA1	19	O95477	ABCA1	human	S2054	455498	GGNkRKLsTAMALIG	ABC_tran		X
PRKACA	PKACA	P17612	human	TRPA1	8989	O75762	TRPA1	human	S86	62873401	MEKITRDsSLEVLHE	Ank_2	X
PRKACA	PKACA	P17612	human	CAMKK1	84254	Q8N5S9	CAMKK1	human	S475	486103	RrEErsMsAPGNLLV		X
PRKACA	PKACA	P17612	human	ARFGEF1	10565	Q9Y6D6	ARFGEF1	human	S883	459627	EIAGKKIsMKETKEL		X
PRKACA	PKACA	P17612	human	RYR2	20191	E9Q401	Ryr2	mouse	S2807	448848	YNRTRRIsQtsQVsI		X	X
PRKACA	PKACA	P17612	human	FLNA	2316	P21333	FLNA	human	S2152	451357	tRRRRAPsVANVGsH	Filamin	X	X	4761
PRKACA	PKACA	P17612	human	ITCH	16396	Q8C863	Itch	mouse	S411	470110	GWEkRTDsNGRVYFV	WW		X
PRKACA	PKACA	P17612	human	PLM	476487	P56513	FXYD1	dog	S83	451424	EEGTFRSsIRRLstR			X
PRKACA	PKACA	P17612	human	PPAR-alpha	25747	P37230	Ppara	rat	S163	22342300	CRFHKCLsVGMSHNA	zf-C4		X
PRKACA	PKACA	P17612	human	phosducin	25343	P20942	Pdc	rat	S54	454888	KEILRQMsSPQSRDD	Phosducin		X
PRKACA	PKACA	P17612	human	MEF2C	17260	Q8CFN5	Mef2c	mouse	T20	455602	DERNRQVtFTKRKFG	SRF-TF		X
PRKACA	PKACA	P17612	human	TNNI3	21954	P48787	Tnni3	mouse	S23	448423	PAPVRRRssANyRAY	Troponin-I_N		X
PRKACA	PKACA	P17612	human	TH iso2	7054	P07101-2	TH	human	S67	448545	RFIGRRQsLIEDARK	TOH_N		X	2791
PRKACA	PKACA	P17612	human	GluR6	54257	P42260	Grik2	rat	S715	451343	FMSSRRQsVLVKSNE	Lig_chan	X
PRKACA	PKACA	P17612	human	NDRG1	10397	Q92597	NDRG1	human	S330	452879	LMRsRtAsGssVtsL		X		3506; 11899
PRKACA	PKACA	P17612	human	RGS14	114705	O08773	Rgs14	rat	S258	10343403	NSALRREsQGSLNSS			X
PRKACA	PKACA	P17612	human	C/EBP-beta	1051	P17676	CEBPB	human	S288	452156	NNIAVRKsRDKAKMR	bZIP_2	X
PRKACA	PKACA	P17612	human	HSL	25330	P15304	Lipe	rat	S863	448803	LTESMRRsVsEAALA			X
PRKACA	PKACA	P17612	human	CAD	101843763	P08955	Cad	hamster	S1406	451249	GAGGRRLsSFVTKGY	MGS		X
PRKACA	PKACA	P17612	human	Src	6714	P12931	SRC	human	S17	448231	DAsQRRRsLEPAENV		X	X	5473; 12432
PRKACA	PKACA	P17612	human	RASGRP2	19395	Q9QUG9	Rasgrp2	mouse	S554	4781198	ECrRRAQsVSLEGSA		X	X
PRKACA	PKACA	P17612	human	Merlin	4771	P35240	NF2	human	S10	1720901	GAIASRMsFSsLkRK			X
PRKACA	PKACA	P17612	human	TPR	7175	P12270	TPR	human	S2108	34424908	IQMTRrQsVGrGLQL		X	X
PRKACA	PKACA	P17612	human	SYT12	191595	P97610	Syt12	rat	S97	473040	GPPSRKGsLsIEDTF			X
PRKACA	PKACA	P17612	human	NFL	281348	P02548	NEFL	cow	S56	451024	SSLSVRRsYsSSSGs	Filament_head		X
PRKACA	PKACA	P17612	human	IQGAP2	10788	Q13576	IQGAP2	human	T716	18964300	EyMHRRQtFIDNTDS		X
PRKACA	PKACA	P17612	human	SSB	20823	P32067	Ssb	mouse	S199	2862901	KNEERKQsKVEAKLK			X
PRKACA	PKACA	P17612	human	PFKL	25741	P30835	Pfkl	rat	T773	458321	LEHVTRRtLsIDKGF			X
PRKACA	PKACA	P17612	human	KSR	8844	Q8IVT5	KSR1	human	S888	14993200	PKLNRRLsHPGHFWK			X
PRKACA	PKACA	P17612	human	GLI1	2735	P08151	GLI1	human	S544	457677	VsLERRSssSSSISS			X
PRKACA	PKACA	P17612	human	HCN4	330953	O70507	Hcn4	mouse	S1036	15103403	RASGSHGsLLLPPAS			X
PRKACA	PKACA	P17612	human	PPP1R1A		P01099	PPP1R1A	rabbit	T35	447759	QIRRRRPtPATLVLT	DARPP-32		X
PRKACA	PKACA	P17612	human	AKAP12	9590	Q02952	AKAP12	human	S698	455890	RARRGsssDEEGGPK		X	X
PRKACA	PKACA	P17612	human	STAR	25557	P97826	Star	rat	S194	450442	RCTKRRGsTCVLAGM	START		X
PRKACA	PKACA	P17612	human	MYBPC3	17868	O70468	Mybpc3	mouse	S302	471081	sLLKKRDsFRRDskL			X
PRKACA	PKACA	P17612	human	ABCC9	25560	Q9JJ67	Abcc9	rat	T632	483974	FESCKKRtGVQsKPI			X
PRKACA	PKACA	P17612	human	TFAM	7019	Q00059	TFAM	human	S160	27530802	GKPKRPRsAYNVyVA	HMG_box_2		X
PRKACA	PKACA	P17612	human	MBP	618684	P02687	MBP	cow	S54	451832	RGAPKRGsGKDGHHA	Myelin_MBP		X
PRKACA	PKACA	P17612	human	S6	29304	P62755	Rps6	rat	S236	448093	AKRRRLssLRAstsK			X	5006; 4856; 4857; 4858; 4851; 4803; 2211; 3945; 3985; 5316; 4854; 8520; 9865; 14733; 27036; 34411
PRKACA	PKACA	P17612	human	TAL1	6886	P17542	TAL1	human	S172	4704529	NRVKRRPsPYEMEIT		X	X
PRKACA	PKACA	P17612	human	BRF1	677	Q07352	ZFP36L1	human	S54	2475300	GGFPRRHsVtLPSSk	Tis11B_N	X	X
PRKACA	PKACA	P17612	human	Vimentin	7431	P08670	VIM	human	S39	451766	ttstrtysLGsALrP	Filament_head		X	13614
PRKACA	PKACA	P17612	human	RASGRP2	361714	P0C643	Rasgrp2	rat	S116	468584	QEGNRRHsSLIDIES		X
PRKACA	PKACA	P17612	human	L-plastin	3936	P13796	LCP1	human	S5	450852	___MARGsVsDEEMM		X	X
PRKACA	PKACA	P17612	human	PKD2	5311	Q13563	PKD2	human	S829	4696848	HSSRRRGsISSGVSY		X
PRKACA	PKACA	P17612	human	DNAJC5	80331	Q9H3Z4	DNAJC5	human	S10	448129	DQRQRsLstsGEsLy			X
PRKACA	PKACA	P17612	human	TNNI3	29248	P23693	Tnni3	rat	S23	448423	PAPVRRRssANYRAY	Troponin-I_N		X	4004
PRKACA	PKACA	P17612	human	CYP3A4	1576	P08684	CYP3A4	human	S119	22553300	GFMksAIsIAEDEEW	p450		X
PRKACA	PKACA	P17612	human	TRPC6	89823	Q99N78	Trpc6	rat	T69	470868	RLTHRRQtVLREKGR		X
PRKACA	PKACA	P17612	human	HLAA	3105	P01892	HLA-A	human	S343	11418300	SsDRkGGsysQAAss	MHC_I_C		X
PRKACA	PKACA	P17612	human	Moesin	4478	P26038	MSN	human	T558	447706	LGRDKyKtLRQIRQG	ERM	X		3149; 3141; 3726; 13756
PRKACA	PKACA	P17612	human	SOX9	6662	P48436	SOX9	human	S64	451039	EPDLkKEsEEDkFPV	Sox_N	X	X
PRKACA	PKACA	P17612	human	p47phox	653361	P14598	NCF1	human	S328	449404	QDAYRRNsVRFLQQR	NECFESHC		X
PRKACA	PKACA	P17612	human	eNOS	24600	Q62600	Nos3	rat	S1176	447884	TSRIRtQsFsLQERQ			X	9570
PRKACA	PKACA	P17612	human	SREBP-1	78968	P56720	Srebf1	rat	S331	7996200	AIEKRYRssINDKIV	HLH		X
PRKACA	PKACA	P17612	human	RhoGDI alpha	396	P52565	ARHGDIA	human	S174	452196	kGMLARGsYSIkSRF	Rho_GDI	X	X
PRKACA	PKACA	P17612	human	AMPKA1	65248	P54645	Prkaa1	rat	S496	450431	AtPQRSGsISNYRSC	AdenylateSensor		X	4185; 4184; 2537
PRKACA	PKACA	P17612	human	GFAT	2673	Q06210	GFPT1	human	S205	451018	AVGTRRGsPLLIGVR	GATase_6		X
PRKACA	PKACA	P17612	human	DAP3	7818	P51398	DAP3	human	S31	2226208	MGTQARQsIAAHLDN			X
PRKACA	PKACA	P17612	human	CRYBB2	287011	P02522	CRYBB2	cow	S204	451609	QRGAFHPsS______			X
PRKACA	PKACA	P17612	human	Tau	17762	P10637	Mapt	mouse	S506	447929	GsRsRtPsLPtPPtR			X	77348
PRKACA	PKACA	P17612	human	NEDD4L	23327	Q96PU5	NEDD4L	human	S448	453440	IRRPRsLssPtVtLS			X	8063
PRKACA	PKACA	P17612	human	CPEB3	208922	Q7TN99	Cpeb3	mouse	S298	25734909	sPLKKPFssNVIAPP		X
PRKACA	PKACA	P17612	human	HIF1A	3091	Q16665	HIF1A	human	S809	56589709	VNAPIQGsRNLLQGE	HIF-1a_CTAD		X
PRKACA	PKACA	P17612	human	AA-NAT	443531	Q29495	AANAT	sheep	S205	452142	HAALRRNsDR_____			X
PRKACA	PKACA	P17612	human	ETV1	2115	P50549	ETV1	human	S334	3059601	PTYQRRGsLQLWQFL		X	X
PRKACA	PKACA	P17612	human	Claudin-3	1365	O15551	CLDN3	human	T192	455751	PPREKKytAtkVVys		X	X
PRKACA	PKACA	P17612	human	Tau iso8	4137	P10636-8	MAPT	human	S324	449328	KVTsKCGsLGNIHHK	Tubulin-binding		X
PRKACA	PKACA	P17612	human	KCNN2	3781	Q9H2S1	KCNN2	human	S567	460688	SSsRRRrsssTAPPt		X	X
PRKACA	PKACA	P17612	human	STAR	101844174	P70114	Star	hamster	S56	450440	SQVRRRssLLGSQLE		X
PRKACA	PKACA	P17612	human	MAP2	4133	P11137	MAP2	human	S1782	456422	GAEIItQsPGRssVA		X	X
PRKACA	PKACA	P17612	human	CACNA1D	29716	P27732	Cacna1d	rat	S517	6062716	RRWGQAIsKsKLRSH			X
PRKACA	PKACA	P17612	human	K8	25626	Q10758	Krt8	rat	S13	13201904	TQKsYKMsTSGPRAF	Keratin_2_head		X
PRKACA	PKACA	P17612	human	CACNB1		P19517	CACNLB1	rabbit	T205	17552137	VTGTRRPtPPASGNE			X
PRKACA	PKACA	P17612	human	H3F3A	3020	P84243	H3F3A	human	S10	18545301	tkQTARkstGGkAPR	Histone		X	9706; 3458
PRKACA	PKACA	P17612	human	SUN2	25777	Q9UH99	SUN2	human	S54	448845	SSNMKRLsPAPQLGP			X
PRKACA	PKACA	P17612	human	KEPI	81706	Q8TAE6	PPP1R14C	human	T73	10296602	RHQQGKVtVkYDRKE	PP1_inhibitor		X
PRKACA	PKACA	P17612	human	NMDAR2C	24411	Q00961	Grin2c	rat	S1231	463822	SCTWRRVssLEsEV_			X
PRKACA	PKACA	P17612	human	IP3R2	16439	Q9Z329	Itpr2	mouse	S937	468039	QMVLSRGsIFPVSVP		X	X
PRKACA	PKACA	P17612	human	p53	7157	P04637	TP53	human	S378	447534	skkGQstsRHkkLMF			X
PRKACA	PKACA	P17612	human	CSK	1445	P41240	CSK	human	S364	448477	ALREKKFsTKSDVWS	Pkinase_Tyr	X	X
PRKACA	PKACA	P17612	human	PPP2R5D	21770	Q7TNL5	Ppp2r5d	mouse	S566	457390	KVLLRRKsELPQDVy		X
PRKACA	PKACA	P17612	human	K8	25626	Q10758	Krt8	rat	S24	448538	PRAFssRsFtsGPGA	Keratin_2_head		X
PRKACA	PKACA	P17612	human	ROMK iso2		P35560-2	Kcnj1	rat	S200	2461201	RVANLRKsLLIGSHI	IRK	X	X
PRKACA	PKACA	P17612	human	IRS2	384783	P81122	Irs2	mouse	S1138	453435	GGRRRHssEtFSsTt		X		2385
PRKACA	PKACA	P17612	human	Lck	3932	P06239	LCK	human	S42	447819	tLLIRNGsEVRDPLV			X
PRKACA	PKACA	P17612	human	MST3	8428	Q9Y6E0	STK24	human	T18	452058	ALNKRRAtLPHPGGS		X	X
PRKACA	PKACA	P17612	human	TPH2	121278	Q8IWU9	TPH2	human	S19	470085	YWARRGFsLDSAVPE		X	X
PRKACA	PKACA	P17612	human	PLM	476487	P56513	FXYD1	dog	S88	451425	RSsIRRLstRRR___			X
PRKACA	PKACA	P17612	human	DYNLRB1	83658	Q9NP97	DYNLRB1	human	S73	27523608	LtFLRIRsKkNEIMV	Robl_LC7	X	X
PRKACA	PKACA	P17612	human	TH	21823	P24529	Th	mouse	S40	448545	RFIGRRQsLIEDARK	TOH_N		X	2791
PRKACA	PKACA	P17612	human	hnRNP I	5725	P26599	PTBP1	human	S16	450288	AVGtkRGsDELFstC		X	X
PRKACA	PKACA	P17612	human	PKACA	282322	P00517	PRKACA	cow	S326	9768114	FKGPGDTsNFDDYEE		X
PRKACA	PKACA	P17612	human	CYP2B6	29295	P00176	Cyp2b1	rat	S128	448738	WKALRRFsLATMRDF	p450		X
PRKACA	PKACA	P17612	human	CES1D iso2	113902	NP_579829		rat	S506	3540200	ANFARNGsPNGGGLP	COesterase		X
PRKACA	PKACA	P17612	human	CAPN2	824	P17655	CAPN2	human	S369	451303	DGNWRRGstAGGCRN	Calpain_III	X
PRKACA	PKACA	P17612	human	SFRS2	6427	Q01130	SRSF2	human	S121	6422897	GyGRRSRsPRRRRRs			X
PRKACA	PKACA	P17612	human	ARPP-21	618648	Q7M2N1	ARPP-21	cow	S56	1096600	QNQERRKsKSGAGKG			X
PRKACA	PKACA	P17612	human	G-alpha 13	10672	Q14344	GNA13	human	T203	448723	ILLARRPtKGIHEYD	G-alpha		X
PRKACA	PKACA	P17612	human	STAR	25557	P97826	Star	rat	S276	450443	HLRKRLEsSPASEAQ	START		X
PRKACA	PKACA	P17612	human	MBP	618684	P02687	MBP	cow	S160	456582	FKLGGRDsRSGsPMA	Myelin_MBP		X
PRKACA	PKACA	P17612	human	BAD	12015	Q61337	Bad	mouse	S112	447860	ETRsRHssyPAGtEE	Bcl-2_BAD		X	9291; 5284; 9296; 5193; 11865
PRKACA	PKACA	P17612	human	PGC-1 alpha	19017	O70343	Ppargc1a	mouse	S194	13861601	SWSNKAKsICQQQkP		X	X
PRKACA	PKACA	P17612	human	PRKD1	18760	Q62101	Prkd1	mouse	S203	449896	GVRRRRLsNVsLTGL		X	X
PRKACA	PKACA	P17612	human	RORA iso2	19883	P51448-2		mouse	S99	19009803	MSKKQRDsLYAEVQK			X
PRKACA	PKACA	P17612	human	ITGA4	3676	P13612	ITGA4	human	S1021	469620	QEENRRDsWsyINSk		X	X
PRKACA	PKACA	P17612	human	STMN2	84510	P21818	Stmn2	rat	S97	455607	AAEGRRKsQEAQVLK	Stathmin		X
PRKACA	PKACA	P17612	human	SHIP	16331	Q9ES52	Inpp5d	mouse	S38	15621801	FLVRASEsIPRAYAL	SH2		X
PRKACA	PKACA	P17612	human	PKACA	282322	P00517	PRKACA	cow	S260	9768113	SGKVRFPsHFSSDLK	Pkinase	X
PRKACA	PKACA	P17612	human	MYPT1	116670	Q10728	Ppp1r12a	rat	T697	448587	ARQSRRstQGVTLTD		X		5163
PRKACA	PKACA	P17612	human	MYPT1	396020	Q90623	PPP1R12A	chicken	S849	451999	RPREKRRstGVSFWT			X
PRKACA	PKACA	P17612	human	SGK1	6446	O00141	SGK1	human	T369	448432	DLINKKItPPFNPNV		X
PRKACA	PKACA	P17612	human	TRPA1	8989	O75762	TRPA1	human	S317	4752026	ETMLHRAsLFDHHEL	Ank_2	X
PRKACA	PKACA	P17612	human	Lu	4059	P50895	BCAM	human	S621	455912	sGGARGGsGGFGDEC		X
PRKACA	PKACA	P17612	human	MAP2 iso3	25595	P15146-3	Map2	rat	T220	2999205	ISSARRTtRSEPIRR			X
PRKACA	PKACA	P17612	human	TH	7054	P07101	TH	human	S71	448545	RFIGRRQsLIEDARK	TOH_N		X	2791
PRKACA	PKACA	P17612	human	CAMKK1	60341	P97756	Camkk1	rat	S475	486103	RREERSMsAPGNLLL			X
PRKACA	PKACA	P17612	human	CREB	81646	P15337	Creb1	rat	S133	448228	EILsRRPsYRkILND	pKID	X	X	9187; 9196; 9198; 9191; 4276; 4095; 14228; 14001
PRKACA	PKACA	P17612	human	AKAP12	9590	Q02952	AKAP12	human	S696	480148	kKRARRGsssDEEGG		X	X
PRKACA	PKACA	P17612	human	PDE11A	50940	Q9HCR9	PDE11A	human	S162	2243100	RALLRKAssLPPTTA			X
PRKACA	PKACA	P17612	human	H3F3A	3020	P84243	H3F3A	human	S28	18545302	ATkAARksAPsTGGV	Histone		X
PRKACA	PKACA	P17612	human	CYP3A4	1576	P08684	CYP3A4	human	S134	17547617	kRLRsLLsPtFTsGK	p450		X
PRKACA	PKACA	P17612	human	PIK3R1	5295	P27986	PIK3R1	human	S83	471075	yIGRKKIsPPtPKPR			X
PRKACA	PKACA	P17612	human	5-LO	240	P09917	ALOX5	human	S524	452140	GMRGRKSsGFPkSVK	Lipoxygenase	X
PRKACA	PKACA	P17612	human	TNNI3	29248	P23693	Tnni3	rat	S24	448424	APVRRRssANYRAYA	Troponin-I_N		X	4004
PRKACA	PKACA	P17612	human	HNF4 alpha	25735	P22449	Hnf4a	rat	S142	458368	DRISTRRssYEDSSL			X
PRKACA	PKACA	P17612	human	AKAP13	11214	Q12802	AKAP13	human	S1565	452184	LsPFRRHsWGPGKNA		X	X
PRKACA	PKACA	P17612	human	GPLD1	287025	P80109	GPLD1	cow	T309	457382	NGFHKNVtAALTKNI			X
PRKACA	PKACA	P17612	human	DAP3	7818	P51398	DAP3	human	S185	2226206	FDQPLEAstWLKNFK	DAP3		X
PRKACA	PKACA	P17612	human	MBP	618684	P02687	MBP	cow	S109	451768	QGKGrGLsLSRFsWG	Myelin_MBP		X
PRKACA	PKACA	P17612	human	RFC1	89809	D3ZFT1	Rfc1	rat	S361	3136107	GSPTKREsVsPEDSE		X	X
PRKACA	PKACA	P17612	human	RAF1	5894	P04049	RAF1	human	S259	447741	sQRQRststPNVHMV			X	9421
PRKACA	PKACA	P17612	human	DAP3	7818	P51398	DAP3	human	T186	2226207	DQPLEAstWLKNFKT	DAP3		X
PRKACA	PKACA	P17612	human	KCNJ13	3769	O60928	KCNJ13	human	S287	6039503	EICQRRTsYLPSEIM	IRK	X
PRKACA	PKACA	P17612	human	CPEB3	208922	Q7TN99	Cpeb3	mouse	T446	4743577	ssGLssPtRCQNGER		X
PRKACA	PKACA	P17612	human	CFTR	1080	P13569	CFTR	human	S795	449982	TAsTRKVsLAPQANL	CFTR_R	X	X
PRKACA	PKACA	P17612	human	PDE4D iso2	5144	Q08499-2	PDE4D	human	S54	458388	VHSQRREsFLYRSDS		X	X
PRKACA	PKACA	P17612	human	GABRB1	14400	P50571	Gabrb1	mouse	S409	451812	IQyRKPLssREGFGR	Neur_chan_memb	X
PRKACA	PKACA	P17612	human	PREX1	57580	Q8TCU6	PREX1	human	S436	2526571	KDRRRKLstVPKCFL	DEP	X
PRKACA	PKACA	P17612	human	ADRB1	153	P08588	ADRB1	human	S312	469625	RAGKRRPsRLVALRE	7tm_1	X
PRKACA	PKACA	P17612	human	RASGRP2	361714	P0C643	Rasgrp2	rat	S586	10993875	PRPGRRSsRPPEIRE		X
PRKACA	PKACA	P17612	human	H1E	3008	P10412	HIST1H1E	human	S36	456059	GAAkRkAsGPPVsEL		X
PRKACA	PKACA	P17612	human	SREBP-1	78968	P56720	Srebf1	rat	S332	458357	IEKRYRssINDKIVE	HLH		X
PRKACA	PKACA	P17612	human	CTNNB1	1499	P35222	CTNNB1	human	S552	472273	QDtQRRtsMGGtQQQ			X	9566; 5651
PRKACA	PKACA	P17612	human	KCNJ8	25472	Q63664	Kcnj8	rat	T234	483977	IQVVKKTtTPEGEVV	IRK		X
PRKACA	PKACA	P17612	human	2020-10-04	5460	Q01860	POU5F1	human	S289	22830418	RQKGKRsssDyAQRE			X
PRKACA	PKACA	P17612	human	HIF1A	3091	Q16665	HIF1A	human	S761	56589708	RVKGCKssEQNGMEQ			X
PRKACA	PKACA	P17612	human	CDKN2D	1032	P55273	CDKN2D	human	T141	25256101	RRDARGLtPLELALQ	Ank_2	X
PRKACA	PKACA	P17612	human	GLI3	2737	P10071	GLI3	human	S865	15501379	YLSSRRssGISPCFs		X	X
PRKACA	PKACA	P17612	human	NLRP3	114548	Q96P20	NLRP3	human	S295	57761902	HKIVRKPsRILFLMD	NACHT	X	X
PRKACA	PKACA	P17612	human	AID	11628	Q9WVE0	Aicda	mouse	S38	457604	YVVKRRDsATsCSLD	APOBEC_N		X
PRKACA	PKACA	P17612	human	HCN4	330953	O70507	Hcn4	mouse	S14	8086705	SMRKRLYsLPQQVGA			X
PRKACA	PKACA	P17612	human	PIN1	5300	Q13526	PIN1	human	S16	447772	PGWEkRMsRSSGRVy	WW	X	X	3721
PRKACA	PKACA	P17612	human	GJA1	24392	P08050	Gja1	rat	S365	459207	IVDQRPssRAssRAs		X	X
PRKACA	PKACA	P17612	human	PPP2R5D	21770	Q7TNL5	Ppp2r5d	mouse	S81	468499	VKKERRQssFPFNLN		X
PRKACA	PKACA	P17612	human	TRPA1	8989	O75762	TRPA1	human	S428	62873402	CRQGGPGsVNNLLGF	Ank_2	X
PRKACA	PKACA	P17612	human	nAChRA4	25590	P09483	Chrna4	rat	S472	467263	LIKARSLsVQHVPSS	Neur_chan_memb		X
PRKACA	PKACA	P17612	human	MYBPC1 iso2	109272	G0YZM8	Mybpc1	mouse	S59	21560210	RALERKDsEWsLGES		X
PRKACA	PKACA	P17612	human	PKACA	18747	P05132	Prkaca	mouse	S339	449886	EEEEIRVsINEKCGK			X
PRKACA	PKACA	P17612	human	MYBPC3	17868	O70468	Mybpc3	mouse	S307	2846505	RDsFRRDskLEAPAE			X
PRKACA	PKACA	P17612	human	TPPP	11076	O94811	TPPP	human	T92	487538	VIDGRNVtVTDVDIV	p25-alpha		X
PRKACA	PKACA	P17612	human	STEP	19259	P54830	Ptpn5	mouse	S221	448294	GLQERRGsNVSLTLD		X		5659
PRKACA	PKACA	P17612	human	STMN1	16765	P54227	Stmn1	mouse	S16	448554	KELEKRAsGQAFELI	Stathmin		X	3353
PRKACA	PKACA	P17612	human	CASP9	842	P55211	CASP9	human	S183	448528	GLRTRTGsNIDCEkL	Peptidase_C14	X	X
PRKACA	PKACA	P17612	human	GSK3B	56637	Q9WV60	Gsk3b	mouse	S9	449111	SGRPRttsFAEsCKP		X	X	9336; 9331; 9327; 9323; 9322; 9325; 5558; 8566; 8466; 14026; 14332; 14310; 14630
PRKACA	PKACA	P17612	human	CUTL1	1523	P39880	CUX1	human	S1237	456479	tEysQGAsPQPQHQL		X
PRKACA	PKACA	P17612	human	K8	25626	Q10758	Krt8	rat	S37	456882	GARIsSSsFsRVGss	Keratin_2_head		X
PRKACA	PKACA	P17612	human	HCN4	330953	O70507	Hcn4	mouse	S704	15103404	PMMRKKNsILLHKVQ			X
PRKACA	PKACA	P17612	human	FCER1G	2207	P30273	FCER1G	human	S69	13310016	DGVytGLstRNQEty	ITAM		X
PRKACA	PKACA	P17612	human	STAR	25557	P97826	Star	rat	S56	450440	GQVRRRssLLGSQLE			X
PRKACA	PKACA	P17612	human	5-LO	240	P09917	ALOX5	human	S272	450169	CsLERQLsLEQEVQQ	Lipoxygenase		X	3748
PRKACA	PKACA	P17612	human	VDR	7421	P11473	VDR	human	S182	454433	tPSFSGDsSSSCSDH			X
PRKACA	PKACA	P17612	human	CREM iso2	12916	P27699-2	Crem	mouse	S84	448412	EILSRRPsYRKILNE	pKID		X
PRKACA	PKACA	P17612	human	GLI3	2737	P10071	GLI3	human	S849	7998355	NMLNRRDssAStIsS		X	X
PRKACA	PKACA	P17612	human	DTNB	1838	O60941	DTNB	human	T424	12203658	GNVtRPPtDLsFNFD			X
PRKACA	PKACA	P17612	human	NFL	281348	P02548	NEFL	cow	S63	2020617	sYsSSSGsLMPsLEs	Filament_head		X
PRKACA	PKACA	P17612	human	CFTR	1080	P13569	CFTR	human	S700	449978	FGEKRKNsILNPINs	CFTR_R		X
PRKACA	PKACA	P17612	human	CYP17A1	1586	P05093	CYP17A1	human	S258	464643	KEKFRSDsITNMLDT	p450		X
PRKACA	PKACA	P17612	human	SHIP	16331	Q9ES52	Inpp5d	mouse	T964	4778428	GRGEGPPtPPsQPPL			X
PRKACA	PKACA	P17612	human	GFAT	2673	Q06210	GFPT1	human	S235	451019	TARTQIGsKFTRWGS			X
PRKACA	PKACA	P17612	human	ADRB2	154	P07550	ADRB2	human	S261	447908	TGHGLRRssKFcLKE	7tm_1	X
PRKACA	PKACA	P17612	human	PKACA	282322	P00517	PRKACA	cow	S15	9768112	KKGsEQEsVKEFLAK		X
PRKACA	PKACA	P17612	human	SOX9	20682	Q04887	Sox9	mouse	S64	451039	EPDLKKEsEEDKFPV	Sox_N	X
PRKACA	PKACA	P17612	human	TNNI3	511094	P08057	TNNI3	cow	S46	450691	KKSKIsAsRKLQLKT			X
PRKACA	PKACA	P17612	human	CFTR	1080	P13569	CFTR	human	S768	455300	LQARRRQsVLNLMtH	CFTR_R	X	X
PRKACA	PKACA	P17612	human	RASGRP2	10235	Q7LDG7	RASGRP2	human	S587	10993875	PRPGRrGsRPPEIRE		X
PRKACA	PKACA	P17612	human	CACNA1D	29716	P27732	Cacna1d	rat	S1816	6062701	AAHGKRPsIGDLEHV	CAC1F_C	X	X
PRKACA	PKACA	P17612	human	RIL	30794	P70271	Pdlim4	mouse	S119	468635	PAtsRRssVsGIsLE		X	X
PRKACA	PKACA	P17612	human	CK1A	1452	P48729	CSNK1A1	human	S242	11333101	KISEKKMsTPVEVLC	Pkinase	X
PRKACA	PKACA	P17612	human	SLC4A4	8671	Q9Y6R1	SLC4A4	human	S1026	469803	KKKKKKGsLDsDNDD			X
PRKACA	PKACA	P17612	human	Tau iso8	4137	P10636-8	MAPT	human	S316	5204078	VykPVDLsKVTsKCG	Tubulin-binding		X
PRKACA	PKACA	P17612	human	ARHGEF2	16800	Q60875	Arhgef2	mouse	T114	12473200	sVsLRSKtTTRERPt		X
PRKACA	PKACA	P17612	human	AA-NAT	443531	Q29495	AANAT	sheep	T31	452141	PGRQRRHtLPANEFR			X
PRKACA	PKACA	P17612	human	NOLC1	64896	P41777	Nolc1	rat	S627	455685	KKGEKRAssPFRRVR		X
PRKACA	PKACA	P17612	human	DAT	24898	P23977	Slc6a3	rat	S7	451136	_MsKsKCsVGPMssV			X
PRKACA	PKACA	P17612	human	CCND1	595	P24385	CCND1	human	S234	451829	YRLTRFLsRVIkCDP	Cyclin_C		X
PRKACA	PKACA	P17612	human	Vimentin	7431	P08670	VIM	human	S72	449026	ssAVrLrssVPGVRL	Filament_head		X
PRKACA	PKACA	P17612	human	SFRS2	6427	Q01130	SRSF2	human	S171	29431801	RSARRsKsksSsVsR			X
PRKACA	PKACA	P17612	human	CAMKK1	60341	P97756	Camkk1	rat	T108	452083	PRAWRRPtIESHHVA			X
PRKACA	PKACA	P17612	human	ARHGAP17	55114	Q68EM7	ARHGAP17	human	S702	472376	LsAPRRYsssLsPIQ		X
PRKACA	PKACA	P17612	human	K8	25626	Q10758	Krt8	rat	S34	3179200	sGPGARIsSSsFsRV	Keratin_2_head		X
PRKACA	PKACA	P17612	human	HePTP	5778	P35236	PTPN7	human	S44	448309	RLQERrGsNVALMLD		X	X
PRKACA	PKACA	P17612	human	GFAP	2670	P14136	GFAP	human	S13	449619	ItsAArrsyVSsGEM	Filament_head		X
PRKACA	PKACA	P17612	human	hnRNP D0	3184	Q14103	HNRNPD	human	S87	449337	sNssPRHsEAAtAQr			X
PRKACA	PKACA	P17612	human	desmin	1674	P17661	DES	human	T76	449615	LRAsRLGttRtPssy	Filament_head		X
PRKACA	PKACA	P17612	human	ICLN	403971	P35521	CLNS1A	dog	S45	456841	YIAESRLsWLDGSGL	Voldacs		X
PRKACA	PKACA	P17612	human	MYPT1	396020	Q90623	PPP1R12A	chicken	T850	452075	PREKRRstGVSFWTQ			X
PRKACA	PKACA	P17612	human	RGS10	6001	O43665	RGS10	human	S168	455907	QTAAkRAsRIyNT__		X	X
PRKACA	PKACA	P17612	human	SHIP	16331	Q9ES52	Inpp5d	mouse	S30	15621800	SRAGKDGsFLVRASE	SH2		X
PRKACA	PKACA	P17612	human	IP3R1	25262	P29994	Itpr1	rat	S1756	450682	RPSGRREsLTSFGNG			X	3760; 8548
PRKACA	PKACA	P17612	human	ARPP-19	60336	Q712U5	Arpp19	rat	S104	477874	DLPQRKPsLVASkLA	Endosulfine		X
PRKACA	PKACA	P17612	human	ROMK	24521	P35560	Kcnj1	rat	S313	2461200	ATCQVRTsYVPEEVL	IRK	X
PRKACA	PKACA	P17612	human	IP3R1	16438	P11881	Itpr1	mouse	S1755	450682	RPSGRREsLtsFGNG		X	X	3760; 8548
PRKACA	PKACA	P17612	human	Merlin	4771	P35240	NF2	human	S518	448282	DTDMKRLsMEIEKEK	ERM	X	X	9163; 13281
PRKACA	PKACA	P17612	human	Desmoplakin	1832	P15924	DSP	human	S2849	451165	RsGsRRGsFDAtGNs		X
PRKACA	PKACA	P17612	human	CACNA1C	100101555	P15381	CACB	rabbit	S1700	4714250	PEIRRAIsGDLtAEE	CAC1F_C		X
PRKACA	PKACA	P17612	human	CYP3A4	1576	P08684	CYP3A4	human	S116	8084159	GPVGFMksAIsIAED	p450		X
PRKACA	PKACA	P17612	human	TXA2-R	6915	P21731	TBXA2R	human	S329	450989	RLsTRPRsLsLQPQL		X
PRKACA	PKACA	P17612	human	GMF-beta	2764	P60983	GMFB	human	T27	451486	KFRFRKEtNNAAIIM	Cofilin_ADF		X
PRKACA	PKACA	P17612	human	desmin	1674	P17661	DES	human	S12	449612	ysSSQRVssYRRtFG	Filament_head		X
PRKACA	PKACA	P17612	human	CACNA1D	29716	P27732	Cacna1d	rat	S52	6062710	ssKQtVLsWQAAIDA			X
PRKACA	PKACA	P17612	human	RASGRP2	19395	Q9QUG9	Rasgrp2	mouse	S586	10993875	PRPGRRSsRPPEIRE		X	X
PRKACA	PKACA	P17612	human	MBP	618684	P02687	MBP	cow	S7	451831	_AAQKRPsQRsKYLA			X
PRKACA	PKACA	P17612	human	perilipin 1	103968	Q8CGN5	Plin1	mouse	S517	471365	YsQLRKKs_______		X
PRKACA	PKACA	P17612	human	LC3A	84557	Q9H492	MAP1LC3A	human	S12	15116600	RPFKQRRsFADRCKE		X
PRKACA	PKACA	P17612	human	ATR	545	Q13535	ATR	human	S435	477846	sPKRRRLsssLNPsk		X
PRKACA	PKACA	P17612	human	SUN2	25777	Q9UH99	SUN2	human	S12	448844	SQRLtRysQGDDDGs			X
PRKACA	PKACA	P17612	human	PKACA	282322	P00517	PRKACA	cow	S339	449886	EEEEIRVsINEKCGK		X
PRKACA	PKACA	P17612	human	TAGLN2	8407	P37802	TAGLN2	human	S163	468770	KENPRNFsDNQLQEG		X
PRKACA	PKACA	P17612	human	HSP90A	3320	P07900	HSP90AA1	human	T90	476047	NkQDRtLtIVDtGIG	HATPase_c	X	X
PRKACA	PKACA	P17612	human	PPP2R5D	5528	Q14738	PPP2R5D	human	S60	457388	PsSNKRPsNstPPPt			X
PRKACA	PKACA	P17612	human	p47phox	653361	P14598	NCF1	human	S370	451730	PAVPPRPsADLILNR	p47_phox_C		X
PRKACA	PKACA	P17612	human	DRP1	114114	O35303	Dnm1l	rat	S656	483971	VPVARKLsAREQRDC		X	X	4867; 6319
PRKACA	PKACA	P17612	human	CDC25B	12531	P30306	Cdc25b	mouse	S149	7998663	FTIKRFRsLPVRLLE	M-inducer_phosp		X
PRKACA	PKACA	P17612	human	QIK	23235	Q9H0K1	SIK2	human	S358	487501	DGRQRRPstIAEQTV		X
PRKACA	PKACA	P17612	human	GFAT iso2	2673	Q06210-2	GFPT1	human	S205	451018	AVGTRRGsPLLIGVR	GATase_6		X
PRKACA	PKACA	P17612	human	SYNE1	64009	Q6ZWR6	Syne1	mouse	S732	4694833	TEAHRKLsEPLEVSF			X
PRKACA	PKACA	P17612	human	SIK	17691	Q60670	Sik1	mouse	T475	15570318	GSTGRRHtLAEVSTH			X
PRKACA	PKACA	P17612	human	TGM2	7052	P21980	TGM2	human	S215	467222	GRDCsRRssPVyVGR			X
PRKACA	PKACA	P17612	human	CASP9	842	P55211	CASP9	human	S195	471401	EkLRRRFssLHFMVE	Peptidase_C14		X
PRKACA	PKACA	P17612	human	PFKFB3	5209	Q16875	PFKFB3	human	S461	448801	NPLMRRNsVtPLAsP			X
PRKACA	PKACA	P17612	human	GJA1	24392	P08050	Gja1	rat	S373	459209	RAssRAssRPRPDDL		X	X
PRKACA	PKACA	P17612	human	RASGRF1	192213	P28818	Rasgrf1	rat	S898	448487	KEIYRRMsLANTGYS		X	X
PRKACA	PKACA	P17612	human	GFAT2	14584	Q9Z2Z9	Gfpt2	mouse	S202	451674	AVATRRGsPLLIGVR	GATase_6		X
PRKACA	PKACA	P17612	human	CDC25B	12531	P30306	Cdc25b	mouse	S229	470115	AFTQRPSsAPDLMCL	M-inducer_phosp		X
PRKACA	PKACA	P17612	human	ChREBP	51085	Q9NP71	MLXIPL	human	S196	451393	KKRLRKPsREDDLLA		X
PRKACA	PKACA	P17612	human	PKD1	5310	P98161	PKD1	human	S4252	466929	SLQGRRssRAPAGSS			X
PRKACA	PKACA	P17612	human	STMN1	3925	P16949	STMN1	human	S16	448554	kELEKrAsGQAFELI	Stathmin		X	3353
PRKACA	PKACA	P17612	human	WT1	7490	P19544	WT1	human	S393	451121	KTCQRKFsRSDHLKT	zf-C2H2	X	X
PRKACA	PKACA	P17612	human	NDUFS4	4724	O43181	NDUFS4	human	S173	2103602	WNkRTRVsTK_____			X
PRKACA	PKACA	P17612	human	HCN4	330953	O70507	Hcn4	mouse	S816	15103409	RHPRRLQsLIPSALG			X
PRKACA	PKACA	P17612	human	Tau iso2	4137	P10636-2	MAPT	human	S156	447929	GSRSRTPsLPTPPTR			X	77348
PRKACA	PKACA	P17612	human	CACNA1D	29716	P27732	Cacna1d	rat	T443	6062712	KGYLDWItQAEDIDP			X
PRKACA	PKACA	P17612	human	KCNN2	3781	Q9H2S1	KCNN2	human	S568	460689	SsRRRrsssTAPPtS		X	X
PRKACA	PKACA	P17612	human	phosducin	20028	Q9QW08	Pdc	mouse	S71	451205	ERMSRKMsIQEYELI	Phosducin		X
PRKACA	PKACA	P17612	human	STMN2	84510	P21818	Stmn2	rat	S50	455606	KQINKRAsGQAFELI	Stathmin		X
PRKACA	PKACA	P17612	human	smMLCK	4638	Q15746	MYLK	human	S1773	455821	GLsGRKsstGsPtsP			X
PRKACA	PKACA	P17612	human	ITGB4	3691	P16144	ITGB4	human	S1364	451655	PSGsQRPsVSDDTGC		X	X
PRKACA	PKACA	P17612	human	Src	6714	P12931	SRC	human	Y419	448234	RLIEDNEytARQGAK	Pkinase_Tyr	X		2101; 6943
PRKACA	PKACA	P17612	human	H2B	525512	HSBO22	HIST1H2BB	cow	S36	449903	RKRsRKEsYSVYVYK	Histone		X
PRKACA	PKACA	P17612	human	SNAPIN	23557	O95295	SNAPIN	human	S50	448453	HVHAVREsQVELREQ	Snapin_Pallidin	X
PRKACA	PKACA	P17612	human	TRPV1	7442	Q8NER1	TRPV1	human	S502	450016	YFLQRRPsMKTLFVD	Ion_trans	X
PRKACA	PKACA	P17612	human	BAD	12015	Q61337	Bad	mouse	S136	447862	PFRGRsRsAPPNLWA	Bcl-2_BAD		X	9295; 5286; 4366
PRKACA	PKACA	P17612	human	SPTBN1	6711	Q01082	SPTBN1	human	T2159	471399	NGAtEQRtssKEssP			X
PRKACA	PKACA	P17612	human	STXBP5	81022	Q9WU70	Stxbp5	rat	S724	459032	GSSSPHNsDDEQKVN			X
PRKACA	PKACA	P17612	human	TPH1		P09810	Tph1	rat	S58	451575	RKSKRRNsEFEIFVD			X
PRKACA	PKACA	P17612	human	SOX9	20682	Q04887	Sox9	mouse	S211	450957	FKALQADsPHSSSGM		X
PRKACA	PKACA	P17612	human	ABCC9	20928	P70170	Abcc9	mouse	S1465	483975	RAFVRKSsILIMDEA	ABC_tran		X
PRKACA	PKACA	P17612	human	NFAT2	4772	O95644	NFATC1	human	S294	448863	PHGsPRVsVTDDSWL		X	X
PRKACA	PKACA	P17612	human	LRRK2	120892	Q5S007	LRRK2	human	S1444	15785707	NIKARAsssPVILVG	Roc		X
PRKACA	PKACA	P17612	human	ARHGEF6	9459	Q15052	ARHGEF6	human	S684	456737	GSSTRkDsIPQVLLP	betaPIX_CC	X
PRKACA	PKACA	P17612	human	NUDE1	54820	Q9NXR1	NDE1	human	T131	20609200	LERAKRAtIMSLEDF		X	X
PRKACA	PKACA	P17612	human	CYP3A4	1576	P08684	CYP3A4	human	S259	22553301	SVKRMKEsRLEDtQK	p450		X
PRKACA	PKACA	P17612	human	Tau iso8	4137	P10636-8	MAPT	human	S293	449327	NVQskCGsKDNIKHV	Tubulin-binding		X
PRKACA	PKACA	P17612	human	NDRG1	10397	Q92597	NDRG1	human	T366	454246	GtRsRsHtsEGAHLD		X
PRKACA	PKACA	P17612	human	Tau	4137	P10636	MAPT	human	S579	447930	NVKSKIGstENLKHQ	Tubulin-binding		X
PRKACA	PKACA	P17612	human	Plectin-1	5339	Q15149	PLEC	human	S4642	3196844	RAGsRrGsFDAtGsG		X
PRKACA	PKACA	P17612	human	Snail1	6615	O95863	SNAI1	human	S11	11493500	SFLVRKPsDPNRKPN			X
PRKACA	PKACA	P17612	human	AKAP12	9590	Q02952	AKAP12	human	S627	476343	KKRVRRPsEsDKEDE	WSK		X
PRKACA	PKACA	P17612	human	PLCB3	5331	Q01970	PLCB3	human	S1105	448448	LDRKRHNsIsEAKMR	PLC-beta_C	X	X	2484
PRKACA	PKACA	P17612	human	AQP5	362	P55064	AQP5	human	S156	1233703	STDSRRTsPVGSPAL	MIP	X
PRKACA	PKACA	P17612	human	eNOS	24600	Q62600	Nos3	rat	S614	448656	SYKIRFNsVSCSDPL	Flavodoxin_1		X
PRKACA	PKACA	P17612	human	MBP	618684	P02687	MBP	cow	S131	451769	FGYGGRAsDYKSAHK	Myelin_MBP		X
PRKACA	PKACA	P17612	human	CACNA1C	100101555	P15381	CACB	rabbit	S1627	10349704	KKIWKRTsMKLLDQV	Ca_chan_IQ		X
PRKACA	PKACA	P17612	human	Tau	4137	P10636	MAPT	human	S531	447929	GsRsRtPsLPtPPtR			X	77348
PRKACA	PKACA	P17612	human	ABCB1	5243	P08183	ABCB1	human	S683	455364	QAQDRKLstKEALDE			X
PRKACA	PKACA	P17612	human	NACA iso2	17938	Q60817	Naca	mouse	S99	31834914	TRVTIRKsKNILFVI	NAC	X	X
PRKACA	PKACA	P17612	human	BAD	572	Q92934	BAD	human	S99	447862	PFrGrsRsAPPNLWA	Bcl-2_BAD	X		9295; 5286; 4366
PRKACA	PKACA	P17612	human	HIF1A	3091	Q16665	HIF1A	human	S760	56589710	KRVKGCKssEQNGME			X
PRKACA	PKACA	P17612	human	RPS19	6223	P39019	RPS19	human	S59	7113803	WFytrAAsTARHLYL	Ribosomal_S19e		X
PRKACA	PKACA	P17612	human	DLC1	50768	Q9R0Z9	Dlc1	mouse	S550	467752	DIPERRDsGVGAsLt		X
PRKACA	PKACA	P17612	human	SHIP	16331	Q9ES52	Inpp5d	mouse	S977	15621806	PLsPKKFsSSTANRG			X
PRKACA	PKACA	P17612	human	PPP1R1C	151242	Q8WVI7	PPP1R1C	human	T34	2807902	QIRKRRPtPASLVIL	DARPP-32		X
PRKACA	PKACA	P17612	human	HDAC5	10014	Q9UQL6	HDAC5	human	S279	4788487	KVAERRssPLLRRKD		X	X
PRKACA	PKACA	P17612	human	GJA8	395846	P36381	GJA8	chicken	S387	9824608	VRSLSRLsKASSRAR			X
PRKACA	PKACA	P17612	human	CACNA1D	29716	P27732	Cacna1d	rat	S2165	6062705	NGDMGPIsHRQDYEL	CAC1F_C		X
PRKACA	PKACA	P17612	human	AKAP9	10142	Q99996	AKAP9	human	S55	456204	QkKKRKTsSsKHDVS		X
PRKACA	PKACA	P17612	human	En-2	13799	P09066	En2	mouse	S267	452011	LTEQRRQsLAQELSL	Homeobox	X	X
PRKACA	PKACA	P17612	human	SFRS2	6427	Q01130	SRSF2	human	S128	29431802	sPRRRRRsRsRSRSR			X
PRKACA	PKACA	P17612	human	AurA	6790	O14965	AURKA	human	T288	448784	APSsRRttLCGtLDy	Pkinase		X	3079; 2914; 13464; 8525; 2995
PRKACA	PKACA	P17612	human	GSK3A	50686	P18265	Gsk3a	rat	S21	448584	SGRARtssFAEPGGG		X	X	9337; 9316; 9331; 9327; 8452; 8566
PRKACA	PKACA	P17612	human	SHIP	16331	Q9ES52	Inpp5d	mouse	S1114	15621808	SQGKPKAsASSQAPV			X
PRKACA	PKACA	P17612	human	POLD3	10714	Q15054	POLD3	human	S458	3196808	GkANRQVsITGFFQR	CDC27	X	X
PRKACA	PKACA	P17612	human	PPP1R1A	5502	Q13522	PPP1R1A	human	T75	471085	PRQRKKMtRItPTMK	DARPP-32		X
PRKACA	PKACA	P17612	human	TGM2	7052	P21980	TGM2	human	S216	467223	RDCsRRssPVyVGRV			X
PRKACA	PKACA	P17612	human	PDZK1	65144	Q9JJ40	Pdzk1	rat	S509	456807	PARDRTLsAAsHsss		X	X
PRKACA	PKACA	P17612	human	RASGRP2	19395	Q9QUG9	Rasgrp2	mouse	S116	468584	QEGNRRHssLIDIES		X	X
PRKACA	PKACA	P17612	human	PPP1R1A		P01099	PPP1R1A	rabbit	S67	447758	LKPSLAMsPRQRKKM	DARPP-32		X
PRKACA	PKACA	P17612	human	Tau	4137	P10636	MAPT	human	S673	449104	RVQSKIGsLDNITHV	Tubulin-binding		X
PRKACA	PKACA	P17612	human	SREBP-1 iso3	6720	P36956-3	SREBF1	human	S314	458357	IEKRYRSsINDKIIE	HLH	X	X
PRKACA	PKACA	P17612	human	AQP5	11830	Q9WTY4	Aqp5	mouse	T259	460666	HREERKKtIELTAH_		X
PRKACA	PKACA	P17612	human	SOX9	6662	P48436	SOX9	human	S181	456981	YQPRRRKsVKNGQAE		X	X
PRKACA	PKACA	P17612	human	CACNA1D	29716	P27732	Cacna1d	rat	T49	6062717	QPNssKQtVLsWQAA			X
PRKACA	PKACA	P17612	human	CAMKK1	60341	P97756	Camkk1	rat	S458	486077	KSMLRKRsFGNPFEP			X
PRKACA	PKACA	P17612	human	K8	25626	Q10758	Krt8	rat	S51	13201907	ssssFRGsLGGFGGA	Keratin_2_head		X
PRKACA	PKACA	P17612	human	RASSF1 iso2	11186	Q9NS23-2	RASSF1	human	S203	484000	TsVRRRtsFYLPKDA	RA		X
PRKACA	PKACA	P17612	human	GFAT iso2	2673	Q06210-2	GFPT1	human	S235	1232948	TGkDKkGsCNLsRVD			X
PRKACA	PKACA	P17612	human	rabphilin 3A	171039	P47709	Rph3a	rat	S274	455801	QGLRRANsVQASRPA			X
PRKACA	PKACA	P17612	human	p47phox	653361	P14598	NCF1	human	S359	451729	EERQtQRsKPQPAVP	p47_phox_C		X
PRKACA	PKACA	P17612	human	Kv1.4	3739	P22459	KCNA4	human	T601	456509	LKKFRSStSSSLGDK			X
PRKACA	PKACA	P17612	human	KCNN2	3781	Q9H2S1	KCNN2	human	S135	460691	FEKRKRLsDYALIFG	SK_channel		X
PRKACA	PKACA	P17612	human	GLI3	2737	P10071	GLI3	human	S877	15501382	CFssRRssEASQAEG		X	X
PRKACA	PKACA	P17612	human	MYPT1	396020	Q90623	PPP1R12A	chicken	S694	451998	QARQSRRstQGVTLT			X
PRKACA	PKACA	P17612	human	VASP	7408	P50552	VASP	human	S157	448379	EHIERRVsNAGGPPA		X	X	3111; 84519
PRKACA	PKACA	P17612	human	ER-alpha	2099	P03372	ESR1	human	S305	448805	IkRSkkNsLALSLtA		X	X
PRKACA	PKACA	P17612	human	VASP	22323	P70460	Vasp	mouse	S153	448379	EHMERRVsNAGGPPA		X		3111; 84519
PRKACA	PKACA	P17612	human	RYR1	20190	E9PZQ0	Ryr1	mouse	S2844	451818	KKKTRkIsQTAQtYD			X
PRKACA	PKACA	P17612	human	APOBEC3G	60489	Q9HC16	APOBEC3G	human	T32	5044101	PILSRRNtVWLCYEV	APOBEC_N	X	X
PRKACA	PKACA	P17612	human	SHIP	16331	Q9ES52	Inpp5d	mouse	S246	4778386	RLFDQQLsPGLRPRP			X
PRKACA	PKACA	P17612	human	SIK	59329	Q9R1U5	Sik1	rat	S577	465992	FQEGRRAsDTSLTQG		X
PRKACA	PKACA	P17612	human	ROMK	24521	P35560	Kcnj1	rat	S219	2461201	RVANLRKsLLIGSHI	IRK	X
PRKACA	PKACA	P17612	human	ANPA	4881	P16066	NPR1	human	S529	447512	RHLRSAGsRLtLsGR			X
PRKACA	PKACA	P17612	human	mucolipin 1	57192	Q9GZU1	MCOLN1	human	S557	1233701	SGKFRRGsGsACsLL		X	X
PRKACA	PKACA	P17612	human	MYBPC3	17868	O70468	Mybpc3	mouse	S273	471079	RsAFRRtsLAGAGRR			X
PRKACA	PKACA	P17612	human	THOP1	64517	P24155	Thop1	rat	S644	448213	VGMDYRTsILRPGGS	Peptidase_M3		X
PRKACA	PKACA	P17612	human	TNNI3	21954	P48787	Tnni3	mouse	S24	448424	APVRRRssANyRAYA	Troponin-I_N		X
PRKACA	PKACA	P17612	human	AQP2	25386	P34080	Aqp2	rat	S256	449854	REVRRRQsVELHsPQ			X
PRKACA	PKACA	P17612	human	GPKOW	27238	Q92917	GPKOW	human	S27	10405008	sFGFtRtsARRRLAD			X
PRKACA	PKACA	P17612	human	HSP20	126393	O14558	HSPB6	human	S16	450706	PSWLRRAsAPLPGLS	Crystallin	X	X
PRKACA	PKACA	P17612	human	GMF-beta	2764	P60983	GMFB	human	S83	451485	QHDDGRVsyPLCFIF	Cofilin_ADF		X
PRKACA	PKACA	P17612	human	RAP1GAP	5909	P47736	RAP1GAP	human	S490	15405645	KsPtRKKsGPFGsRR		X	X
PRKACA	PKACA	P17612	human	separase	9700	Q14674	ESPL1	human	S1501	447668	TDNWRKMsFEILRGs			X
PRKACA	PKACA	P17612	human	CDK16	5127	Q00536	CDK16	human	S153	453451	sRRLRRVsLsEIGFG		X	X
PRKACA	PKACA	P17612	human	NETO2		C6K2K4	Neto2	rat	S409	4752528	SLREKEIsADLADLS		X
PRKACA	PKACA	P17612	human	NDUFS4		Q02375	NDUFS4	cow	S173	2103602	WNKRTRVsTK_____			X
PRKACA	PKACA	P17612	human	TH iso3	7054	P07101-3	TH	human	S40	448545	RFIGRRQsLIEDARK	TOH_N		X	2791
PRKACA	PKACA	P17612	human	RXRA	6256	P19793	RXRA	human	S27	3188103	tsPTGRGsMAAPsLH	Nuc_recep-AF1	X	X
PRKACA	PKACA	P17612	human	GRK1	6011	Q15835	GRK1	human	S21	456353	AFIAARGsFDGSSSQ			X
PRKACA	PKACA	P17612	human	KCNK9	51305	Q9NPC2	KCNK9	human	S373	18609100	RLMKRRKsV______		X	X
PRKACA	PKACA	P17612	human	SHIP	16331	Q9ES52	Inpp5d	mouse	S935	4778416	LHGKsTLsPDQQLtA			X
PRKACA	PKACA	P17612	human	Tau iso8	4137	P10636-8	MAPT	human	S409	449132	DtsPRHLsNVsstGs			X
PRKACA	PKACA	P17612	human	AVPR2	554	P30518	AVPR2	human	S255	2853107	RRGRRTGsPGEGAHV	7tm_1		X
PRKACA	PKACA	P17612	human	CAD	790	P27708	CAD	human	S1406	451249	GAGGRRLssFVTkGY	MGS	X	X
PRKACA	PKACA	P17612	human	GJD2	14617	O54851	Gjd2	mouse	S110	471386	KQRERRYsTVFLALD	Connexin		X
PRKACA	PKACA	P17612	human	GIRK1	3760	P48549	KCNJ3	human	S385	4706226	NSKERHNsVECLDGL		X	X
PRKACA	PKACA	P17612	human	ROMK	24521	P35560	Kcnj1	rat	S44	449605	RQRARLVsKEGRCNI	IRK	X
PRKACA	PKACA	P17612	human	CPEB3	208922	Q7TN99	Cpeb3	mouse	S299	25734913	PLKKPFssNVIAPPK		X
PRKACA	PKACA	P17612	human	CFTR	1080	P13569	CFTR	human	S813	449983	DIYsRRLsQETGLEI	CFTR_R	X	X
PRKACA	PKACA	P17612	human	nAChRA4	25590	P09483	Chrna4	rat	S365	467262	LLFMKRPsVVKDNCR	Neur_chan_memb		X
PRKACA	PKACA	P17612	human	GATA3	2625	P23771	GATA3	human	S308	456464	IKPkRRLsAARRAGT		X
PRKACA	PKACA	P17612	human	GNMT	25134	P13255	Gnmt	rat	S10	460706	DSVYRTRsLGVAAEG			X
PRKACA	PKACA	P17612	human	NKX2-1	25628	P23441	Nkx2-1	rat	S337	3081708	DLAHHAAsPAALQGQ		X
PRKACA	PKACA	P17612	human	TPPP	11076	O94811	TPPP	human	S32	456613	DRAAKRLsLEsEGAG			X
PRKACA	PKACA	P17612	human	AKAP13	11214	Q12802	AKAP13	human	S2733	455336	sVsPKRNsISRTHKD		X	X
PRKACA	PKACA	P17612	human	NFkB-p65	5970	Q04206	RELA	human	S42	25302155	RYkCEGRsAGsIPGE	RHD_DNA_bind		X
PRKACA	PKACA	P17612	human	SUN2	25777	Q9UH99	SUN2	human	S116	448846	GsEssRAsGLVGRKA			X
PRKACA	PKACA	P17612	human	CDK16	5127	Q00536	CDK16	human	S12	453448	KKIKRQLsMtLRGGr			X
PRKACA	PKACA	P17612	human	nAChRA4	25590	P09483	Chrna4	rat	S491	467264	EDGIRCRsRSIQYCV	Neur_chan_memb		X
PRKACA	PKACA	P17612	human	MYBPC3	4607	Q14896	MYBPC3	human	S275	471079	LSAFRRtsLAGGGRR			X
PRKACA	PKACA	P17612	human	KCNJ2	3759	P63252	KCNJ2	human	S425	10892807	PRPLRREsEI_____		X
PRKACA	PKACA	P17612	human	KCNN4	65206	Q9QYW1	Kcnn4	rat	S332	452145	KHtRRKDsRAARRHQ	CaMBD	X
PRKACA	PKACA	P17612	human	HCN4	330953	O70507	Hcn4	mouse	S117	15103408	sGGAGGGsSLGHLHD			X
PRKACA	PKACA	P17612	human	ARHGEF7	114559	O55043	Arhgef7	rat	T526	455216	EFAVRKStAALEEDA	RhoGEF67_u2	X	X
PRKACA	PKACA	P17612	human	MBP	618684	P02687	MBP	cow	S10	456424	QKRPsQRsKYLASAs			X
PRKACA	PKACA	P17612	human	GFAP	2670	P14136	GFAP	human	S8	449618	MERRRItsAArrsyV	Filament_head		X
PRKACA	PKACA	P17612	human	SHIP	16331	Q9ES52	Inpp5d	mouse	T1092	15621807	tPRIRsFtCSSSAEG			X
PRKACA	PKACA	P17612	human	CA9	768	Q16790	CA9	human	T443	21691604	RRQHRRGtKGGVsyR		X	X
PRKACA	PKACA	P17612	human	GSK3A	2931	P49840	GSK3A	human	S21	448584	sGrARtssFAEPGGG		X	X	9337; 9316; 9331; 5090; 9327; 8452; 8566
PRKACA	PKACA	P17612	human	DDB1	1642	Q16531	DDB1	human	S645	7321234	LRtFRSLstTNVFAC		X
PRKACA	PKACA	P17612	human	PDE5A	8654	O76074	PDE5A	human	S102	448178	GTPTRKIsAsEFDRP			X
PRKACA	PKACA	P17612	human	CBX3	11335	Q13185	CBX3	human	S93	457001	kDGtKRksLsDsEsD		X	X	2600
PRKACA	PKACA	P17612	human	TNNI3	7137	P19429	TNNI3	human	S24	448424	APIRRRssNyRAyAt	Troponin-I_N		X	4004
PRKACA	PKACA	P17612	human	PKACA	282322	P00517	PRKACA	cow	T198	448459	RVKGRTWtLCGTPEY	Pkinase	X		4781; 5661
PRKACA	PKACA	P17612	human	GABBR2	83633	O88871	Gabbr2	rat	S892	450809	EHIQRRLsLQLPILH			X
PRKACA	PKACA	P17612	human	WEE1B	381759	Q66JT0	Wee2	mouse	S15	456697	QGLNKKLsFSFCEED			X
PRKACA	PKACA	P17612	human	SHIP	16331	Q9ES52	Inpp5d	mouse	S775	15621805	EGENEEGsEGELVVR			X
PRKACA	PKACA	P17612	human	SUFU	51684	Q9UMX1	SUFU	human	S346	4786848	RAPsRKDsLEsDSst	SUFU_C	X
PRKACA	PKACA	P17612	human	IMMT	10989	Q16891	IMMT	human	S528	55571502	ELQFRRLsQEQVDNF	Mitofilin	X	X
PRKACA	PKACA	P17612	human	AQP4	361	P55087	AQP4	human	S276	465556	AAQQTKGsyMEVEDN		X
PRKACA	PKACA	P17612	human	CACNA1D	29716	P27732	Cacna1d	rat	S929	6062718	GsAFFILsKTNPIRV			X
PRKACA	PKACA	P17612	human	TRPM8	79054	Q7Z2W7	TRPM8	human	T17	12570902	MRNRRNDtLDSTRTL		X
PRKACA	PKACA	P17612	human	MBP	618684	P02687	MBP	cow	S114	451753	GLsLSRFsWGAEGQK	Myelin_MBP		X
PRKACA	PKACA	P17612	human	SFRS2	6427	Q01130	SRSF2	human	S130	29431800	RRRRRsRsRSRSRSR			X
PRKACA	PKACA	P17612	human	RYR2	6262	Q92736	RYR2	human	S2808	448848	YNRTRRIsQTSQVsV			X
PRKACA	PKACA	P17612	human	HSP27	3315	P04792	HSPB1	human	S82	448403	RALsRQLssGVsEIr			X	2406; 2401; 9709; 11892; 12172
PRKACA	PKACA	P17612	human	Tau iso8	4137	P10636-8	MAPT	human	S416	454127	sNVsstGsIDMVDsP			X	15013
PRKACA	PKACA	P17612	human	HCN4	330953	O70507	Hcn4	mouse	S996	15103410	PsFMAGAsGGASPVA			X
PRKACA	PKACA	P17612	human	MC4R	4160	P32245	MC4R	human	T312	449101	RSQELRKtFKEIICC		X
PRKACA	PKACA	P17612	human	NFkB-p105	81736	F1LQH2	Nfkb1	rat	S335	449967	FVQLRRKsDLETSEP	RHD_dimer	X
PRKACA	PKACA	P17612	human	smMLCK	396445	P11799	MYLK	chicken	S1749	466361	RAIGRLSsMAMISGM			X
PRKACA	PKACA	P17612	human	GPR15	2838	P49685	GPR15	human	S357	125971702	FARRRKRsVsL____		X	X
PRKACA	PKACA	P17612	human	KCNK3	3777	O14649	KCNK3	human	S393	2840504	GLMKRRssV______		X	X
PRKACA	PKACA	P17612	human	HCN4	330953	O70507	Hcn4	mouse	T1056	3827242	QVPQRRGtPPLtPGR			X
PRKACA	PKACA	P17612	human	HNF4 alpha	15378	P49698	Hnf4a	mouse	S143	458369	RIStRRssYEDSsLP			X
PRKACA	PKACA	P17612	human	RFC1	89809	D3ZFT1	Rfc1	rat	S245	468617	TKKARKDsEEGESFs		X	X
PRKACA	PKACA	P17612	human	Kv7.1	3784	P51787	KCNQ1	human	S27	2999203	LPGARRGsAGLAKKC		X
PRKACA	PKACA	P17612	human	SREBP-1	6720	P36956	SREBF1	human	S338	458357	IEkRYRSsINDKIIE	HLH	X	X
PRKACA	PKACA	P17612	human	Tau iso8	4137	P10636-8	MAPT	human	S305	487457	KHVPGGGsVQIVykP	Tubulin-binding		X
PRKACA	PKACA	P17612	human	Kv11.1	3757	Q12809	KCNH2	human	T895	4974500	KLsFRRRtDKDTEQP		X	X
PRKACA	PKACA	P17612	human	nAChRD		P02718	CHNRD	torpedo	S382	3300801	DLKLRRSsSVGYISK	Neur_chan_memb		X
PRKACA	PKACA	P17612	human	ERM	2119	P41161	ETV5	human	S367	451201	PPYQRRGsLQLWQFL		X	X
PRKACA	PKACA	P17612	human	CPEB3	208922	Q7TN99	Cpeb3	mouse	S291	25288000	PsPLNPIsPLKKPFs		X
PRKACA	PKACA	P17612	human	CASK	29647	Q62915	Cask	rat	T724	12568401	LPAFKRKtLVLLGAH	Guanylate_kin	X	X
PRKACA	PKACA	P17612	human	GYS1	100008660	P13834	GYS1	rabbit	S8	449898	MPLSRTLsVSsLPGL			X
PRKACA	PKACA	P17612	human	HCN4	330953	O70507	Hcn4	mouse	S1139	15103400	VTLPRKtssGsLPPP			X
PRKACA	PKACA	P17612	human	CACNA1D	29716	P27732	Cacna1d	rat	S1703	6062702	PEIRRAIsCDLQDDE	CAC1F_C		X
PRKACA	PKACA	P17612	human	GluR1	50592	P19490	Gria1	rat	S863	448566	TSTLPRNsGAGASGG		X	X	8084
PRKACA	PKACA	P17612	human	CACNA1D	29716	P27732	Cacna1d	rat	S46	6062721	PTSQPNssKQtVLsW			X
PRKACA	PKACA	P17612	human	FRAT1	10023	Q92837	FRAT1	human	S188	471366	RLQQRRGsQPETRTG	GSK-3_bind	X	X
PRKACA	PKACA	P17612	human	IRE1	78943	Q9EQY0	Ern1	mouse	S724	7161100	KLAVGRHsFSRRSGV	Pkinase	X
PRKACA	PKACA	P17612	human	ROMK iso2		P35560-2	Kcnj1	rat	S25	449605	RQRARLVsKEGRCNI	IRK	X	X
PRKCA	PKCA	P17252	human	H1R	3269	P35367	HRH1	human	T478	453403	CNENFKKtFKRILHI			X
PRKCA	PKCA	P17252	human	AT2	24182	P35351	Agtr2	rat	S354	469106	MsCRKSSsLREMDTF		X
PRKCA	PKCA	P17252	human	eNOS	4846	P29474	NOS3	human	T495	447885	TGITRKKtFKEVANA			X	9574
PRKCA	PKCA	P17252	human	TACSTD2	4070	P09758	TACSTD2	human	S303	451171	VITNRRKsGKYKKVE			X
PRKCA	PKCA	P17252	human	GluR-delta2	14804	Q61625	Grid2	mouse	S945	3595502	QTLSRTLsAkAASGF			X
PRKCA	PKCA	P17252	human	JPH2	57158	Q9BR39	JPH2	human	S165	4779179	PLRTsLssLRsEHsN		X
PRKCA	PKCA	P17252	human	IRS1	25467	P35570	Irs1	rat	S612	447562	DDGyMPMsPGVAPVP			X	3193; 2386; 3203
PRKCA	PKCA	P17252	human	MARCKS	4082	P29966	MARCKS	human	S159	447786	kkKKKRFsFkKsFkL	MARCKS	X	X	2741; 11992
PRKCA	PKCA	P17252	human	NMDAR1	24408	P35439	Grin1	rat	S896	448255	ssFKRRRssKDtSTG			X
PRKCA	PKCA	P17252	human	ATP1A1	24211	P06685	Atp1a1	rat	S23	449087	sEHGDkkskkAKKER			X	4006
PRKCA	PKCA	P17252	human	TOP1	7150	P11387	TOP1	human	S21	2721301	ADFRLNDsHKHKDKH			X
PRKCA	PKCA	P17252	human	NOX5 iso4	79400	Q96PH1-4	NOX5	human	S498	472626	RSVtMRKsQRSsKGS	FAD_binding_8	X	X
PRKCA	PKCA	P17252	human	TAGLN2	8407	P37802	TAGLN2	human	S185	1983445	MGtNrGAsQAGMtGy	Calponin	X
PRKCA	PKCA	P17252	human	BEST1	7439	O76090	BEST1	human	S358	9720901	SAQFRRAsFMGSTFN		X
PRKCA	PKCA	P17252	human	HEXIM1	10614	O94992	HEXIM1	human	S158	25680402	KKHRRRPsKKKRHWk		X
PRKCA	PKCA	P17252	human	MYBPC1 iso2	109272	G0YZM8	Mybpc1	mouse	S204	4738635	IRSAFKRsGEGQEDA		X
PRKCA	PKCA	P17252	human	p40phox	4689	Q15080	NCF4	human	S315	448265	RQARGLPsQKRLFPW	PB1	X	X
PRKCA	PKCA	P17252	human	ANXA1	301	P04083	ANXA1	human	S28	452053	yVQtVksskGGPGsA		X
PRKCA	PKCA	P17252	human	HNF4 alpha	25735	P22449	Hnf4a	rat	S87	478421	CKGFFRRsVRKNHMY	zf-C4		X
PRKCA	PKCA	P17252	human	ITGB4	3691	P16144	ITGB4	human	S1360	451654	VLRsPSGsQRPsVSD		X	X
PRKCA	PKCA	P17252	human	AKAP12	83425	Q5QD51	Akap12	rat	S507	469987	SPLKKLFsSsGLKKL			X
PRKCA	PKCA	P17252	human	TRPV1	7442	Q8NER1	TRPV1	human	S801	450017	VPLLREAsARDRQsA		X
PRKCA	PKCA	P17252	human	CYP3A4	1576	P08684	CYP3A4	human	T92	22553302	TDPDMIKtVLVKECY	p450		X
PRKCA	PKCA	P17252	human	GluR6	14806	P39087	Grik2	mouse	S868	478417	MVEELRMsLKCQRRL		X	X
PRKCA	PKCA	P17252	human	CK1D	64462	Q06486	Csnk1d	rat	S393	53356806	LTGRQDtsRMstsQI			X
PRKCA	PKCA	P17252	human	MARCKS	613548	P12624	MARCKS	cow	S162	447787	KRFsFKKsFKLsGFs	MARCKS		X	11992
PRKCA	PKCA	P17252	human	PTP1B	5770	P18031	PTPN1	human	S378	448669	RSRVVGGsLrGAQAA			X
PRKCA	PKCA	P17252	human	MRLC1	10398	P24844	MYL9	human	T10	4964102	sKRAKAKttKKRPQR		X	X
PRKCA	PKCA	P17252	human	PLCG1	5335	P19174	PLCG1	human	S1248	448665	HGrAREGsFEsRyQQ		X	X	4510; 13349; 8713
PRKCA	PKCA	P17252	human	Tau iso8	4137	P10636-8	MAPT	human	S352	487459	DFKDRVQskIGsLDN	Tubulin-binding		X
PRKCA	PKCA	P17252	human	GAP43	281777	P06836	GAP43	cow	S41	448719	AATKIQAsFRGHITR	IQ		X
PRKCA	PKCA	P17252	human	PPAR-alpha	25747	P37230	Ppara	rat	T129	457548	CKGFFRRtIRLKLAY	zf-C4		X
PRKCA	PKCA	P17252	human	CENTA1	11033	O75689	ADAP1	human	T276	11380901	GFRkRWFtMDDRRLM	PH		X
PRKCA	PKCA	P17252	human	SERT	6532	P31645	SLC6A4	human	T603	31014805	RLIITPGtFKERIIK			X
PRKCA	PKCA	P17252	human	NHERF	26941	P70441	Slc9a3r1	mouse	S77	957200	ETHQQVVsRIRAALN	PDZ		X
PRKCA	PKCA	P17252	human	hnRNP A1	29578	P04256	Hnrnpa1	rat	S199	451555	sQRGRsGsGNFGGGr			X
PRKCA	PKCA	P17252	human	ITGB2	3689	P05107	ITGB2	human	S745	448532	FEkEKLksQWNNDNP	Integrin_b_cyt		X
PRKCA	PKCA	P17252	human	G-alpha(z)	2781	P19086	GNAZ	human	S16	451242	EKEAARRsRRIDRHL	G-alpha	X	X
PRKCA	PKCA	P17252	human	MARCKS	396473	P16527	MARCKS	chicken	S128	447787	KRFsFKKsFKLsGFs	MARCKS		X	11992
PRKCA	PKCA	P17252	human	PCDHGA3	93711	Q91XY5	Pcdhga3	mouse	S922	41590812	GNGNKKKsGKKEKK_	Cadherin_tail	X
PRKCA	PKCA	P17252	human	DTNB	1838	O60941	DTNB	human	T179	27100601	KEVLKLPtAVFEGPS	EF-hand_3		X
PRKCA	PKCA	P17252	human	APPL	26060	Q9UKG1	APPL1	human	S430	13204434	ARTSssGsLGSESTN		X
PRKCA	PKCA	P17252	human	HER2	2064	P04626	ERBB2	human	T686	451817	QQKIRKYtMRRLLQE		X
PRKCA	PKCA	P17252	human	TNNT2	21956	P50752	Tnnt2	mouse	S288	457603	INDNQkVsKTRGKAK	Troponin		X
PRKCA	PKCA	P17252	human	Claudin-4	1364	O14493	CLDN4	human	S194	4199301	PRTDKPysAKysAAR		X
PRKCA	PKCA	P17252	human	MMP2	4313	P08253	MMP2	human	T378	479861	GKMWCAttANYDDDR	Peptidase_M10; fn2		X
PRKCA	PKCA	P17252	human	C5aR	728	P21730	C5AR1	human	S314	450055	FQGRLRKsLPsLLRN			X
PRKCA	PKCA	P17252	human	GluR5	29559	P22756	Grik1	rat	S929	457627	KsRTKGKsSFTSILT			X
PRKCA	PKCA	P17252	human	ADCY6	25289	Q03343	Adcy6	rat	T931	455530	HAQQVEStARLDFLW			X
PRKCA	PKCA	P17252	human	LRP1	4035	Q07954	LRP1	human	S4520	450168	GGHGsRHsLAsTDEK		X	X
PRKCA	PKCA	P17252	human	RhoGDI alpha	396	P52565	ARHGDIA	human	S34	467490	ykPPAQKsIQEIQEL	Rho_GDI		X
PRKCA	PKCA	P17252	human	ATP4A	397552	P19156	ATP4A	pig	S27	3189202	GDMAAKMsKKKAGRG	H-K_ATPase_N		X
PRKCA	PKCA	P17252	human	BVR	644	P53004	BLVRA	human	S230	478716	LKRNRyLsFHFksGs	Biliv-reduc_cat	X
PRKCA	PKCA	P17252	human	SLC22A1	24904	Q63089	Slc22a1	rat	T296	455612	WLLsQKRtTRAVRIM	Sugar_tr	X
PRKCA	PKCA	P17252	human	TNNI3	511094	P08057	TNNI3	cow	S24	448423	PPPVRRRssANYRAY	Troponin-I_N		X
PRKCA	PKCA	P17252	human	TNNI3	7137	P19429	TNNI3	human	S199	4707844	RKNIDALsGMEGRKK			X
PRKCA	PKCA	P17252	human	KCC2	171373	Q63633	Slc12a5	rat	S963	487533	ITDESRGsIRRKNPA	SLC12	X	X
PRKCA	PKCA	P17252	human	ABCB1	5243	P08183	ABCB1	human	S661	456983	SSNDSRSsLIRKRsT			X
PRKCA	PKCA	P17252	human	Src	396442	P00523	SRC	chicken	S12	448230	KSKPKDPsQRRRsLE		X	X
PRKCA	PKCA	P17252	human	Cortactin	60465	O70420	Cttn	rat	S135	31881968	QMDRVDQsAVGFEYQ	HS1_rep		X
PRKCA	PKCA	P17252	human	NHERF	9368	O14745	SLC9A3R1	human	S340	455753	RAHQKRssKRAPQMD	EBP50_C		X
PRKCA	PKCA	P17252	human	TRPV1	83810	O35433	Trpv1	rat	S502	450016	YFLQRRPsLKSLFVD	Ion_trans	X	X
PRKCA	PKCA	P17252	human	PKCE	18754	P16054	Prkce	mouse	S368	2085101	NNIRKALsFDNRGEE		X
PRKCA	PKCA	P17252	human	NR1H4 iso2	9971	Q96RI1-2	NR1H4	human	S135	4245801	VVCGDRAsGYHYNAL	zf-C4	X	X
PRKCA	PKCA	P17252	human	AKAP12	83425	Q5QD51	Akap12	rat	S515	469988	SsGLKKLsGKKQKGK			X
PRKCA	PKCA	P17252	human	TACE	6868	P78536	ADAM17	human	T735	449804	kPFPAPQtPGRLQPA		X
PRKCA	PKCA	P17252	human	TRPV1	83810	O35433	Trpv1	rat	S774	456217	EGVKRTLsFSLRSGR			X
PRKCA	PKCA	P17252	human	CK1D	64462	Q06486	Csnk1d	rat	S328	3190837	PATRGLPstAsGRLR			X
PRKCA	PKCA	P17252	human	MBD4	8930	O95243	MBD4	human	S262	22730000	sGFVQSDsKRESVCN			X
PRKCA	PKCA	P17252	human	ROMK	3758	P48048	KCNJ1	human	S201	2813508	FSKNAVIskRGGKLC	IRK		X
PRKCA	PKCA	P17252	human	RRAD	6236	P55042	RRAD	human	S257	457395	QIRLRRDsKEANARR			X
PRKCA	PKCA	P17252	human	SRF	6722	P11831	SRF	human	S162	460665	LRRYtTFsKRKTGIM	SRF-TF	X	X
PRKCA	PKCA	P17252	human	MT1	24567	P02803	Mt1	rat	S32	7965104	KCTSCKKsCCSCCPV	Metallothio		X
PRKCA	PKCA	P17252	human	VTN	7448	P04004	VTN	human	S393	452177	sRGRNQNsRRPsRAT			X
PRKCA	PKCA	P17252	human	Tau iso8	4137	P10636-8	MAPT	human	S258	487453	PDLkNVKsKIGstEN	Tubulin-binding		X
PRKCA	PKCA	P17252	human	ATP5C	509	P36542	ATP5C1	human	S146	467518	GILYRtHsDQFLVAF	ATP-synt	X
PRKCA	PKCA	P17252	human	ABCB1	5243	P08183	ABCB1	human	S667	455363	SsLIRKRsTRRsVRG			X
PRKCA	PKCA	P17252	human	Cofilin-1	1072	P23528	CFL1	human	S24	9218418	DMkVRksstPEEVkk	Cofilin_ADF	X	X
PRKCA	PKCA	P17252	human	EGLN2	112398	Q96KS0	EGLN2	human	S226	4213803	LRDGQLVsQRAIPPR			X
PRKCA	PKCA	P17252	human	PPAR-alpha	5465	Q07869	PPARA	human	S230	2902207	VKARVILsGKASNNP			X
PRKCA	PKCA	P17252	human	TNNI3	511094	P08057	TNNI3	cow	S44	450690	AKKKSKIsAsRKLQL			X
PRKCA	PKCA	P17252	human	Ezrin	7430	P15311	EZR	human	T567	448104	QGRDKyKtLRQIRQG	ERM	X		3149; 3141; 3726; 13756
PRKCA	PKCA	P17252	human	NHERF	9368	O14745	SLC9A3R1	human	S162	450312	CtMKKGPsGyGFNLH	PDZ		X
PRKCA	PKCA	P17252	human	CACNA1C	100101555	P15381	CACB	rabbit	S1928	455278	ASLGRRAsFHLECLK	CAC1F_C	X	X
PRKCA	PKCA	P17252	human	p53	7157	P04637	TP53	human	T377	3309800	kskkGQstsRHkkLM			X
PRKCA	PKCA	P17252	human	p21Cip1	1026	P38936	CDKN1A	human	S146	447836	GRkRRQtsMTDFyHs			X
PRKCA	PKCA	P17252	human	SRF	6722	P11831	SRF	human	T159	449631	DNKLRRYtTFsKRKT	SRF-TF	X	X
PRKCA	PKCA	P17252	human	CACNA1C	12288	Q01815	Cacna1c	mouse	S1644	480102	QGLVGkPsQRNALsL		X
PRKCA	PKCA	P17252	human	GMF-beta	2764	P60983	GMFB	human	S72	451487	QPRFIVYsYkYQHDD	Cofilin_ADF		X
PRKCA	PKCA	P17252	human	SNAP-25	6616	P60880	SNAP25	human	S187	448668	RIMEKADsNKTRIDE		X	X
PRKCA	PKCA	P17252	human	ANXA1	301	P04083	ANXA1	human	S27	447972	EyVQtVksskGGPGs			X
PRKCA	PKCA	P17252	human	DOCK8	81704	Q8NF50	DOCK8	human	S2087	4041179	RDsFHRSsFRKCETQ		X
PRKCA	PKCA	P17252	human	RALBP1	10928	Q15311	RALBP1	human	S353	3136102	LSPTVQIsNRVLYVF	RhoGAP		X
PRKCA	PKCA	P17252	human	CYP3A4	1576	P08684	CYP3A4	human	S139	15499923	LLsPtFTsGKLKEMV	p450		X
PRKCA	PKCA	P17252	human	Kv11.1	3757	Q12809	KCNH2	human	S890	3893409	RQRKRKLsFRRRtDK		X
PRKCA	PKCA	P17252	human	cytohesin 2	9266	Q99418	CYTH2	human	S392	450661	AARKKRIsVKKKQEQ			X
PRKCA	PKCA	P17252	human	ATF-2	1386	P15336	ATF2	human	S121	6406001	LAtPIIRsKIEEPSV			X
PRKCA	PKCA	P17252	human	GRF-1	2909	Q9NRY4	ARHGAP35	human	S1236	7159801	PKPKPRPsITKATWE			X
PRKCA	PKCA	P17252	human	sialophorin	6693	P16150	SPN	human	S351	451340	tFFGRRKsRQGsLAM			X
PRKCA	PKCA	P17252	human	CK1D	64462	Q06486	Csnk1d	rat	S370	483997	MERERKVsMRLHRGA			X
PRKCA	PKCA	P17252	human	CTNND1	1500	O60716	CTNND1	human	S879	450459	LIDRNQksDkkPDRE		X
PRKCA	PKCA	P17252	human	TRPV1	83810	O35433	Trpv1	rat	S820	456218	QLKHYTGsLKPEDAE			X
PRKCA	PKCA	P17252	human	PICK1	84591	Q9EP80	Pick1	rat	S77	23045800	ITGVNGRsIKGKtKV	PDZ		X
PRKCA	PKCA	P17252	human	TRPV5	56302	Q9NQA5	TRPV5	human	S299	470108	FLELVVSsDKREARQ		X
PRKCA	PKCA	P17252	human	MARCKS	613548	P12624	MARCKS	cow	S166	466360	FKKsFKLsGFsFKKN	MARCKS		X	8722
PRKCA	PKCA	P17252	human	profilin 1	513895	P02584	PFN1	cow	S138	2850008	MASHLRRsQY_____	Profilin		X
PRKCA	PKCA	P17252	human	MBD4	8930	O95243	MBD4	human	S165	22730001	CSMAALTsHLQNQSN			X
PRKCA	PKCA	P17252	human	HOXA9	15405	P09631	Hoxa9	mouse	T205	2906101	NWLHARstRKKRCPY			X
PRKCA	PKCA	P17252	human	mGluR7	81672	P35400	Grm7	rat	S862	2846504	NVQKRKRsFKAVVTA			X
PRKCA	PKCA	P17252	human	KIR3DL1	3811	P43629	KIR3DL1	human	S415	990302	QRKITRPsQRPKtPP			X
PRKCA	PKCA	P17252	human	NMDAR1	24408	P35439	Grin1	rat	S889	449107	AITSTLAssFKRRRs			X
PRKCA	PKCA	P17252	human	IGFBP1	3484	P08833	IGFBP1	human	S144	451659	NFHLMAPsEEDHSIL		X
PRKCA	PKCA	P17252	human	KCNJ8	25472	Q63664	Kcnj8	rat	S391	1458602	NsMRRNNsMRRSNsI			X
PRKCA	PKCA	P17252	human	MARCKS	4082	P29966	MARCKS	human	S167	466360	FkKsFkLsGFsFkKN	MARCKS		X	8722
PRKCA	PKCA	P17252	human	EIF6	3692	P56537	EIF6	human	S235	450271	QPstIAtsMRDsLID		X	X
PRKCA	PKCA	P17252	human	SHP-2	5781	Q06124	PTPN11	human	S595	469623	GLMQQQksFR_____		X
PRKCA	PKCA	P17252	human	TNNT2	286816	P13789	TNNT2	cow	S195	451755	KAQtERKsGKRQtER	Troponin		X
PRKCA	PKCA	P17252	human	CACNA1C	12288	Q01815	Cacna1c	mouse	S1897	455278	ASLGRRAsFHLECLK	CAC1F_C	X
PRKCA	PKCA	P17252	human	PDE3A	5139	Q14432	PDE3A	human	S292	471415	VFKRRRRsssVVsAE			X
PRKCA	PKCA	P17252	human	CD36	948	P16671	CD36	human	T92	23017300	VKQRGPYtYRVRFLA	CD36		X
PRKCA	PKCA	P17252	human	p53	7157	P04637	TP53	human	S371	447533	AHsSHLkskkGQsts			X
PRKCA	PKCA	P17252	human	Titin	7273	Q8WZ42	TTN	human	S12022	4693667	RRKLRPGsGGEKPPD			X
PRKCA	PKCA	P17252	human	GSK3B	2932	P49841	GSK3B	human	S9	449111	SGRPRttsFAEsCKP		X	X	9336; 9331; 9327; 9323; 9322; 9325; 5558; 8566; 8466; 14026; 14332; 14310; 14630
PRKCA	PKCA	P17252	human	MYH9	4627	P35579	MYH9	human	S1916	451181	AMNREVssLkNkLRr	Myosin_tail_1		X
PRKCA	PKCA	P17252	human	GJA1	24392	P08050	Gja1	rat	S364	450183	AIVDQRPssRAssRA			X
PRKCA	PKCA	P17252	human	hnRNP A1	29578	P04256	Hnrnpa1	rat	S197	2874413	SSsQRGRsGsGNFGG			X
PRKCA	PKCA	P17252	human	KCNE3	10008	Q9Y6H6	KCNE3	human	S82	460569	LILGYTRsRKVDKRS	ISK_Channel	X
PRKCA	PKCA	P17252	human	CTPS	1503	P17812	CTPS1	human	T455	473570	MRLGKRRtLFQTkNs	GATase	X	X
PRKCA	PKCA	P17252	human	TRPV5		Q9XSM3	Trpv5	rabbit	S654	470109	YVEAFKCsDKEDGQE		X
PRKCA	PKCA	P17252	human	H1R	3269	P35367	HRH1	human	S398	450937	WKRLRsHsRQyVSGL	7tm_1		X
PRKCA	PKCA	P17252	human	fascin	6624	Q16658	FSCN1	human	S39	450888	KVNASAssLkkkQIW	Fascin		X
PRKCA	PKCA	P17252	human	MARCKS	396473	P16527	MARCKS	chicken	S124	447786	KKKKKRFsFKKsFKL	MARCKS		X	11992
PRKCA	PKCA	P17252	human	PLM	5348	O00168	FXYD1	human	S88	451425	RssIRRLstRRR___		X
PRKCA	PKCA	P17252	human	VTN	7448	P04004	VTN	human	S386	452176	YRsQRGHsRGRNQNs			X
PRKCA	PKCA	P17252	human	PPP1R1A	58977	P19103	Ppp1r1a	rat	S67	447758	LKSTLsMsPRQRKKM	DARPP-32		X
PRKCA	PKCA	P17252	human	HuR	1994	Q15717	ELAVL1	human	S221	478357	QAQrFrFsPMGVDHM			X
PRKCA	PKCA	P17252	human	ANXA2	302	P07355	ANXA2	human	S26	450879	tPPsAyGsVkAytNF		X
PRKCA	PKCA	P17252	human	RALBP1	10928	Q15311	RALBP1	human	S509	3136100	FLRRQIAsEKEEIER			X
PRKCA	PKCA	P17252	human	rabphilin 3A	171039	P47709	Rph3a	rat	S234	455904	GPPTRRAsEARMSTT			X
PRKCA	PKCA	P17252	human	Ebp1	5036	Q9UQ80	PA2G4	human	S360	478276	ELkALLQssAsRKtQ			X
PRKCA	PKCA	P17252	human	NF1 iso2	4763	P21359-2	NF1	human	S2808	456895	QKQRSAGsFKRNsIK		X
PRKCA	PKCA	P17252	human	CYP3A4	1576	P08684	CYP3A4	human	T264	5938005	KEsRLEDtQKHRVDF	p450		X
PRKCA	PKCA	P17252	human	PXR	8856	O75469	NR1I2	human	T408	9730704	RSINAQHtQRLLRIQ	Hormone_recep		X
PRKCA	PKCA	P17252	human	RSC1A1		Q29106	RSC1A1	pig	S370	10433802	LHELLVIsSKPALEN		X
PRKCA	PKCA	P17252	human	hnRNP A1	29578	P04256	Hnrnpa1	rat	S95	476057	RAVSREDsQRPGAHL			X
PRKCA	PKCA	P17252	human	SNAP-25	25012	P60881	Snap25	rat	S187	448668	RIMEkADsNkTRIDE			X
PRKCA	PKCA	P17252	human	RKIP	5037	P30086	PEBP1	human	S153	448755	RGKFKVAsFRKKYEL	PBP		X
PRKCA	PKCA	P17252	human	DYN1	1759	Q05193	DNM1	human	S778	450206	GRRsPtssPtPQRRA		X
PRKCA	PKCA	P17252	human	RAF1	5894	P04049	RAF1	human	S499	450237	VksRWsGsQQVEQPT	Pkinase_Tyr	X	X
PRKCA	PKCA	P17252	human	C5aR	728	P21730	C5AR1	human	S338	448820	EsKsFTRsTVDTMAQ			X
PRKCA	PKCA	P17252	human	TNNI3	511094	P08057	TNNI3	cow	S25	448424	PPVRRRssANYRAYA	Troponin-I_N		X
PRKCA	PKCA	P17252	human	PRKD3	23683	O94806	PRKD3	human	S731	456755	ARIIGEksFRRsVVG	Pkinase	X
PRKCA	PKCA	P17252	human	AR	367	P10275	AR	human	S579	4275600	YGALTCGsCKVFFKR	zf-C4		X
PRKCA	PKCA	P17252	human	PTPRA	19262	P18052	Ptpra	mouse	S204	447612	PLLARsPstNRKYPP		X
PRKCA	PKCA	P17252	human	PDE3A	5139	Q14432	PDE3A	human	S428	456821	IPKRLRRsLPPGLLR		X	X
PRKCA	PKCA	P17252	human	syndecan-4	24771	P34901	Sdc4	rat	S183	449863	MKKKDEGsYDLGKKP	Syndecan		X
PRKCA	PKCA	P17252	human	Bcl-2	596	P10415	BCL2	human	S70	448395	RDPVARtsPLQtPAA		X	X	2834; 2827
PRKCA	PKCA	P17252	human	PLM	58971	O08589	Fxyd1	rat	S83	451424	EEGtFRSsIRRLstR		X
PRKCA	PKCA	P17252	human	uPA	5328	P00749	PLAU	human	S158	451052	CADGKKPsSPPEELK		X
PRKCA	PKCA	P17252	human	p16-INK4A iso4	1029	Q8N726	CDKN2A	human	T8	27523604	MVRRFLVtLRIRRAC	P19Arf_N		X
PRKCA	PKCA	P17252	human	Claudin-4	12740	O35054	Cldn4	mouse	S195	4199301	RSNDKPYsAkYsAAR			X
PRKCA	PKCA	P17252	human	IL2RA	3559	P01589	IL2RA	human	S268	455369	WQRRQRKsRRtI___		X	X
PRKCA	PKCA	P17252	human	SERT	6532	P31645	SLC6A4	human	S149	31014804	yHRNGCIsIWRKICP	SNF		X
PRKCA	PKCA	P17252	human	CFTR	1080	P13569	CFTR	human	S737	449981	EPLERRLsLVPDSEQ	CFTR_R		X
PRKCA	PKCA	P17252	human	PPP2R5A	5525	Q15172	PPP2R5A	human	S41	3196904	RQKRsQGssQFRsQG			X
PRKCA	PKCA	P17252	human	TRPV4	63873	Q9EPK8	Trpv4	mouse	S824	4777181	LRRDRWssVVPRVVE		X
PRKCA	PKCA	P17252	human	JAM-A	50848	Q9Y624	F11R	human	S284	467829	kVIysQPsARsEGEF		X	X
PRKCA	PKCA	P17252	human	ABCB1	5243	P08183	ABCB1	human	S671	455365	RKRsTRRsVRGsQAQ			X
PRKCA	PKCA	P17252	human	hnRNP A1	29578	P04256	Hnrnpa1	rat	T103	2874414	QRPGAHLtVKKIFVG			X
PRKCA	PKCA	P17252	human	RRAD	6236	P55042	RRAD	human	S273	457396	AGTRRREsLGKKAKR			X
PRKCA	PKCA	P17252	human	CYP3A4	1576	P08684	CYP3A4	human	T136	22553304	LRsLLsPtFTsGKLK	p450		X
PRKCA	PKCA	P17252	human	ITGB4	3691	P16144	ITGB4	human	S1356	451653	ysDDVLRsPSGsQRP			X
PRKCA	PKCA	P17252	human	P70S6KB	6199	Q9UBS0	RPS6KB2	human	S473	450071	PPSGTKKsKRGRGRP		X	X
PRKCA	PKCA	P17252	human	Kv-beta2	8514	Q13303	KCNAB2	human	S266	451000	IPPYSRAsLkGYQWL	Aldo_ket_red		X
PRKCA	PKCA	P17252	human	MMP2	4313	P08253	MMP2	human	T377	479860	DGKMWCAttANYDDD	Peptidase_M10; fn2		X
PRKCA	PKCA	P17252	human	AQP1	358	P29972	AQP1	human	T157	482806	VLCVLATtDRRRRDL	MIP	X	X
PRKCA	PKCA	P17252	human	CTNND1	12388	P30999	Ctnnd1	mouse	S879	450459	LIDRNQKsDKKPDRE		X
PRKCA	PKCA	P17252	human	CD4	920	P01730	CD4	human	S433	451188	RRQAERMsQIkRLLs	Tcell_CD4_C	X
PRKCA	PKCA	P17252	human	PLM	58971	O08589	Fxyd1	rat	S88	451425	RSsIRRLstRRR___		X
PRKCA	PKCA	P17252	human	PTP-PEST	5782	Q05209	PTPN12	human	S39	451311	FMRLRRLstKYRTEK		X	X
PRKCA	PKCA	P17252	human	IREB1	48	P21399	ACO1	human	S711	455225	REFNSYGsRrGNDAV	Aconitase_C	X
PRKCA	PKCA	P17252	human	ITGB2	3689	P05107	ITGB2	human	T758	448533	NPLFksAtttVMNPk	Integrin_b_cyt		X
PRKCA	PKCA	P17252	human	DAB2	79128	O88797	Dab2	rat	S24	451211	QAAPKAPsKKEKKKG		X
PRKCA	PKCA	P17252	human	MAP4	281295	P36225	MAP4	cow	S815	4001700	PKSTTTSsVKKSTTV			X
PRKCA	PKCA	P17252	human	SNAP-25	6616	P60880	SNAP25	human	T138	449875	GGFIRRVtNDARENE	SNAP-25		X
PRKCA	PKCA	P17252	human	INSR	3643	P06213	INSR	human	S1064	451563	kTVNEsAsLRERIEF	Pkinase_Tyr		X
PRKCA	PKCA	P17252	human	RAF1	5894	P04049	RAF1	human	S43	447744	FGyQRRAsDDGKLtD			X
PRKCA	PKCA	P17252	human	KCNMA1	282573	Q28204	KCNMA1	cow	S695	456596	DEQPSTLsPKKKQRN		X
PRKCA	PKCA	P17252	human	PKCE	5581	Q02156	PRKCE	human	S316	2085100	tPDKITNsGQRRkKL			X
PRKCA	PKCA	P17252	human	uPA	5328	P00749	PLAU	human	S323	451053	TGFGKENsTDYLYPE	Trypsin	X
PRKCA	PKCA	P17252	human	FMNL2 iso3	114793	Q96PY5-3	FMNL2	human	S1072	48891101	RADAVRRsVRRRFDD		X	X
PRKCA	PKCA	P17252	human	RORA	6095	P35398	RORA	human	S35	12613703	ETPLNQEsARKSEPP		X	X
PRKCA	PKCA	P17252	human	SLC18A2	6571	Q05940	SLC18A2	human	S18	30332701	WLQEsRRsRKLILFI			X
PRKCA	PKCA	P17252	human	LRP1	4035	Q07954	LRP1	human	S4523	7103863	GsRHsLAsTDEKREL		X	X
PRKCA	PKCA	P17252	human	CACNA1C	100101555	P15381	CACB	rabbit	S1842	9808100	QEAAWKLssKRCHSQ	CAC1F_C		X
PRKCA	PKCA	P17252	human	MMP2	4313	P08253	MMP2	human	S365	479863	NKyEsCtsAGRsDGK	Peptidase_M10; fn2		X
PRKCA	PKCA	P17252	human	PDE3A	5139	Q14432	PDE3A	human	S293	471416	FKRRRRsssVVsAEM			X
PRKCA	PKCA	P17252	human	ADD2	119	P35612	ADD2	human	S726	449803	KKKEKVEs_______		X
PRKCA	PKCA	P17252	human	SLC29A1	63959	Q9JIM1	Slc29a1	mouse	S281	21326706	PPtNRNQsIKAILKs	Nucleoside_tran		X
PRKCA	PKCA	P17252	human	RRAD	6236	P55042	RRAD	human	S214	457394	LVRSREVsVDEGRAC	Ras		X
PRKCA	PKCA	P17252	human	SH2-B-beta	25970	Q9NRF2	SH2B1	human	S161	21336502	sLRsVGRsVRGsVRG		X
PRKCA	PKCA	P17252	human	TRPV6	55503	Q9H1D0	TRPV6	human	T742	11381600	WERLRQGtLRRDLRG			X
PRKCA	PKCA	P17252	human	DMBT1	12945	Q60997	Dmbt1	mouse	S2082	13201903	IDRGQPPsTKL____			X
PRKCA	PKCA	P17252	human	VTN	7448	P04004	VTN	human	S397	452178	NQNsRRPsRATWLSL			X
PRKCA	PKCA	P17252	human	DDX58	23586	O95786	DDX58	human	S8	12613701	MTTEQRRsLQAFQDY	CARD_2	X
PRKCA	PKCA	P17252	human	Ebp1	5036	Q9UQ80	PA2G4	human	T366	3850595	QssAsRKtQKKKKKk			X
PRKCA	PKCA	P17252	human	HMGA1	117062	Q8K585	Hmga1	rat	S44	479856	PGTALVGsQKEPSEV			X
PRKCA	PKCA	P17252	human	Ret	5979	P07949	RET	human	T675	22553316	PISSAEMtFRRPAQA		X
PRKCA	PKCA	P17252	human	ITGB1	3688	P05556	ITGB1	human	S785	452040	GENPIyksAVttVVN	Integrin_b_cyt	X
PRKCA	PKCA	P17252	human	EGLN2	112398	Q96KS0	EGLN2	human	S132	4213804	GGDAPsPsKRPWARQ			X
PRKCA	PKCA	P17252	human	calponin 1	396911	Q08092	CNN1	pig	S175	450890	MGTNKFAsQQGMTAY	Calponin	X
PRKCA	PKCA	P17252	human	ADCY2	81636	P26769	Adcy2	rat	S543	25795202	NRTLRTKsQKKRFEE	DUF1053	X
PRKCA	PKCA	P17252	human	CYP3A4	1576	P08684	CYP3A4	human	S131	22553305	EEWkRLRsLLsPtFT	p450		X
PRKCA	PKCA	P17252	human	CFLAR iso2	8837	O15519-2	CFLAR	human	S193	7590803	LQAAIQKsLKDPSNN		X
PRKCA	PKCA	P17252	human	GJA1	24392	P08050	Gja1	rat	S368	447813	QRPssRAssRAssRP			X	3511; 52559
PRKCA	PKCA	P17252	human	GRK2	156	P25098	GRK2	human	S29	447724	ATPAARAsKKILLPE		X
PRKCA	PKCA	P17252	human	Vimentin	7431	P08670	VIM	human	S10	455451	trsVssssyrrMFGG	Filament_head		X
PRKCA	PKCA	P17252	human	C5aR	728	P21730	C5AR1	human	S334	448819	sVVREsKsFTRsTVD			X
PRKCA	PKCA	P17252	human	Vimentin	7431	P08670	VIM	human	S5	471086	___MStrsVssssyr			X
PRKCA	PKCA	P17252	human	eIF4G	1981	Q04637	EIF4G1	human	S1185	482920	RtPATKRsFskEVEE		X
PRKCA	PKCA	P17252	human	TRPC3	7222	Q13507	TRPC3	human	S700	454431	PPFsLVPsPKsFVyF		X
PRKCA	PKCA	P17252	human	SPHK1	20698	Q8CI15	Sphk1	mouse	S373	51621300	DAPSGRDsRRGPPPE		X	X
PRKCA	PKCA	P17252	human	NHERF	9368	O14745	SLC9A3R1	human	S77	957200	ETHQQVVsRIRAALN	PDZ		X
PRKCA	PKCA	P17252	human	Akt1	207	P31749	AKT1	human	S473	447855	RPHFPQFsysAsGtA	Pkinase_C		X	9271; 3787; 4060; 4051; 5102; 4058; 2336; 2337; 4075; 4070; 5012; 4071; 5315; 9563; 9018; 12694; 11962; 15116; 88106
PRKCA	PKCA	P17252	human	PPP1R14A	94274	Q96A00	PPP1R14A	human	T38	449098	QkRHARVtVkYDRRE	PP1_inhibitor		X
PRKCA	PKCA	P17252	human	p47phox	653361	P14598	NCF1	human	S320	451726	QRsRKRLsQDAYRRN	NECFESHC		X
PRKCA	PKCA	P17252	human	GluR4	29629	P19493	Gria4	rat	S862	448810	TRNKARLsITGSVGE			X
PRKCA	PKCA	P17252	human	p53	7157	P04637	TP53	human	S376	447570	LkskkGQstsRHkkL			X
PRKCA	PKCA	P17252	human	MOR-1	18390	P42866	Oprm1	mouse	S363	447783	STIEQQNsARIRQNt		X	X
PRKCA	PKCA	P17252	human	NOXA1	10811	Q86UR1	NOXA1	human	S172	990300	DQVQRRGsLPPRQVP		X	X
PRKCA	PKCA	P17252	human	Kv3.4	3749	Q03721	KCNC4	human	S15	451077	ssYRGRKsGNKPPsK	Potassium_chann	X
PRKCA	PKCA	P17252	human	DAT	24898	P23977	Slc6a3	rat	S4	454428	____MsKsKCsVGPM			X
PRKCA	PKCA	P17252	human	CTPS	1503	P17812	CTPS1	human	S462	479852	tLFQTkNsVMRkLYG	GATase	X	X
PRKCA	PKCA	P17252	human	CK1D	64462	Q06486	Csnk1d	rat	T397	3362909	QDtsRMstsQIPGRV			X
PRKCA	PKCA	P17252	human	TNNI3	511094	P08057	TNNI3	cow	T145	451483	RGKFKRPtLRRVRIS	Troponin		X
PRKCA	PKCA	P17252	human	4E-BP1	116636	Q62622	Eif4ebp1	rat	S64	447527	FLMECRNsPVAKtPP	eIF_4EBP		X	9451; 9456
PRKCA	PKCA	P17252	human	SCN2A	24766	P04775	Scn2a	rat	S610	451195	DNDSRRDsLFVPHRH	Na_trans_cytopl		X
PRKCA	PKCA	P17252	human	CD4	920	P01730	CD4	human	S440	469618	sQIkRLLsEKKTCQC	Tcell_CD4_C	X
PRKCA	PKCA	P17252	human	TGFBR1	7046	P36897	TGFBR1	human	T200	4325704	LPLLVQRtIARtIVL	TGF_beta_GS	X
PRKCA	PKCA	P17252	human	IQGAP1	8826	P46940	IQGAP1	human	S1443	454416	DKMKKsKsVkEDsNL		X	X
PRKCA	PKCA	P17252	human	EAR-2	2063	P10588	NR2F6	human	S83	25802106	CKSFFKRsIRRNLsY	zf-C4		X
PRKCA	PKCA	P17252	human	KLHL3	26249	Q9UH77	KLHL3	human	S433	36440206	PMNTRRSsVGVGVVE	Kelch_1	X
PRKCA	PKCA	P17252	human	NFL	100521224	P02547	NEFL	pig	S28	457197	TPRVHISsVRSGYsT	Filament_head		X
PRKCA	PKCA	P17252	human	TXA2-R iso2	6915	P21731-2	TBXA2R	human	T399	451396	LLPFEPPtGKALSRK		X
PRKCA	PKCA	P17252	human	RALB	5899	P11234	RALB	human	S198	16827200	KSSKNKKsFKERCCL		X	X
PRKCA	PKCA	P17252	human	RALBP1	10928	Q15311	RALBP1	human	S118	487528	VFKKPsFsKKKEKDF			X
PRKCA	PKCA	P17252	human	PPP1R1A	5502	Q13522	PPP1R1A	human	S67	447758	LKSTLAMsPRQRKKM	DARPP-32		X
PRKCA	PKCA	P17252	human	TNNI3	7137	P19429	TNNI3	human	S23	448423	PAPIRRRssNyRAyA	Troponin-I_N		X	4004
PRKCA	PKCA	P17252	human	CACNA1C	100101555	P15381	CACB	rabbit	S528	486358	ARLAHRIsKSKFsRY			X
PRKCA	PKCA	P17252	human	TUBA1C	84790	Q9BQE3	TUBA1C	human	S165	8046500	sVDyGkkskLEFSIy	Tubulin	X
PRKCA	PKCA	P17252	human	MOR-1	18390	P42866	Oprm1	mouse	T370	447785	sARIRQNtREHPstA		X
PRKCA	PKCA	P17252	human	HuR	1994	Q15717	ELAVL1	human	S158	478356	FIRFDKRsEAEEAIT	RRM_1		X
PRKCA	PKCA	P17252	human	RhoGDI beta	397	P52566	ARHGDIB	human	S31	4933709	ykPPPQksLkELQEM	Rho_GDI	X	X
PRKCA	PKCA	P17252	human	PRKD1	5587	Q15139	PRKD1	human	S738	448589	ARIIGEksFRRsVVG	Pkinase	X	X	2054
PRKCA	PKCA	P17252	human	Caldesmon	373965	P12957	CALD1	chicken	S615	2873302	RAEFLNKsAQKSGMK	Caldesmon		X
PRKCA	PKCA	P17252	human	SLC18A2	6571	Q05940	SLC18A2	human	S15	30332702	LVRWLQEsRRsRKLI			X
PRKCA	PKCA	P17252	human	AQP4	361	P55087	AQP4	human	S180	467301	TIFASCDsKRTDVTG	MIP	X
PRKCA	PKCA	P17252	human	PTP-PEST	5782	Q05209	PTPN12	human	S435	451312	KKLERNLsFEIKKVP		X	X
PRKCA	PKCA	P17252	human	GRF-1	2909	Q9NRY4	ARHGAP35	human	T1226	7159800	LRsLRRNtKKPKPKP			X
PRKCA	PKCA	P17252	human	CYP3A4	1576	P08684	CYP3A4	human	S100	22553303	VLVKECYsVFtNRRP	p450		X
PRKCA	PKCA	P17252	human	EGFR	1956	P00533	EGFR	human	T678	448053	RHIVRKRtLRRLLQE		X	X	14343
PRKCA	PKCA	P17252	human	HuR	1994	Q15717	ELAVL1	human	S318	2246702	GDkILQVsFkTNkSH		X
PRKCA	PKCA	P17252	human	ADCY6	25289	Q03343	Adcy6	rat	S10	450817	LPVARSGsGRSSMsW			X
PRKCA	PKCA	P17252	human	TNNT2	21956	P50752	Tnnt2	mouse	T216	451556	RKsGKRQtEREKKKK	Troponin		X
PRKCA	PKCA	P17252	human	NHERF		E2RGF3	SLC9A3R1	dog	S349	455753	RAHQKRssKRAPQMD	EBP50_C		X
PRKCA	PKCA	P17252	human	GRK7	131890	Q8WTQ7	GRK7	human	S36	456355	ELQRRRRsLALPGLQ		X
PRKCA	PKCA	P17252	human	PDE3A	5139	Q14432	PDE3A	human	S312	456900	SKSHRRTsLPCIPRE		X	X
PRKCA	PKCA	P17252	human	TfR	7037	P02786	TFRC	human	S24	451671	PLsytRFsLARQVDG			X
PRKCA	PKCA	P17252	human	INSR	3643	P06213	INSR	human	S1062	451562	AVkTVNEsAsLRERI	Pkinase_Tyr		X
PRKCA	PKCA	P17252	human	Kv3.4	3749	Q03721	KCNC4	human	S21	451078	KsGNKPPsKTCLKEE	Potassium_chann	X
PRKCA	PKCA	P17252	human	Vinculin	396422	P12003	VCL	chicken	S1114	451252	VREAEAAsIKIRTDA	Vinculin		X
PRKCA	PKCA	P17252	human	KCNJ8	25472	Q63664	Kcnj8	rat	S385	483976	NsLRKRNsMRRNNsM			X
PRKCA	PKCA	P17252	human	ANXA5 iso3		AAB24205	ANXA5	cow	T22	2358301	DERADAEtLRKAMKG	Annexin		X
PRKCA	PKCA	P17252	human	PLM	58971	O08589	Fxyd1	rat	T89	455220	SsIRRLstRRR____		X
PRKCA	PKCA	P17252	human	TRPV1	83810	O35433	Trpv1	rat	T704	487542	WKLQRAItILDTEKS			X
PRKCA	PKCA	P17252	human	GluR6	54257	P42260	Grik2	rat	S846	11496000	VGEFLYKsKKNAQLE		X
PRKCA	PKCA	P17252	human	ADCY2	81636	P26769	Adcy2	rat	S490	25795203	DGAKMRAsVRMTRYL		X
PRKCA	PKCA	P17252	human	Kit	3815	P10721	KIT	human	S741	450035	TkADkRRsVRIGsyI	Pkinase_Tyr		X
PRKCA	PKCA	P17252	human	CREM	12916	P27699	Crem	mouse	S133	448412	EILSRRPsYRKILNE	pKID		X	4095; 14228; 14001
PRKCA	PKCA	P17252	human	coronin 1B	57175	Q9BR76	CORO1B	human	S2	456131	______MsFRKVVRQ		X	X
PRKCA	PKCA	P17252	human	AMPKA1	5562	Q13131	PRKAA1	human	S496	450431	AtPQRsGsVsNyRSC	AdenylateSensor		X	4185; 4184; 2537
PRKCA	PKCA	P17252	human	SNAP-25	20614	P60879	Snap25	mouse	S187	448668	RIMEkADsNkTRIDE		X
PRKCA	PKCA	P17252	human	myelin P0	539462	P10522	MPZ	cow	S210	458930	HKTAKDAsKRGRQTP	Myelin-PO_C		X
PRKCA	PKCA	P17252	human	AA-NAT	25120	Q64666	Aanat	rat	T29	452141	LGCQRRHtLPASEFR			X
PRKCA	PKCA	P17252	human	CFTR	1080	P13569	CFTR	human	S660	449979	FSAERRNsILTETLH	CFTR_R		X
PRKCA	PKCA	P17252	human	PPAR-alpha	25747	P37230	Ppara	rat	S142	457550	AYDKCDRsCKIQKKN	zf-C4		X
PRKCA	PKCA	P17252	human	AID	11628	Q9WVE0	Aicda	mouse	S3	20660600	_____MDsLLMKQKK			X
PRKCA	PKCA	P17252	human	CACNA1C	100101555	P15381	CACB	rabbit	S533	453091	RIsKSKFsRYWRRWN			X
PRKCA	PKCA	P17252	human	MARCKS	396473	P16527	MARCKS	chicken	S132	466360	FKKsFKLsGFsFKKN	MARCKS		X	8722
PRKCA	PKCA	P17252	human	CK1D	64462	Q06486	Csnk1d	rat	T329	31869461	ATRGLPstAsGRLRG			X
PRKCA	PKCA	P17252	human	GluR1	14799	P23818	Gria1	mouse	T858	3362100	NEAIRtstLPRNsGA		X	X
PRKCA	PKCA	P17252	human	SHP-2	5781	Q06124	PTPN11	human	S580	469622	CAEMREDsARVyENV		X
PRKCA	PKCA	P17252	human	GJA1	24392	P08050	Gja1	rat	S369	459208	RPssRAssRAssRPR			X
PRKCA	PKCA	P17252	human	SLC22A1	24904	Q63089	Slc22a1	rat	S286	455610	YYWFVPEsPRWLLsQ	Sugar_tr	X
PRKCA	PKCA	P17252	human	KCNJ13	3769	O60928	KCNJ13	human	S201	6039502	TRPSPLTsVRVSAVL	IRK	X
PRKCA	PKCA	P17252	human	Claudin-7	1366	O95471	CLDN7	human	S204	27732000	VPRsYPksNsskEyV		X
PRKCA	PKCA	P17252	human	PLCD1		P10688	Plcd1	rat	S35	9993602	LLKVKSSsWRRERFY	PH_12		X
PRKCA	PKCA	P17252	human	PDE3A	5139	Q14432	PDE3A	human	S438	456984	PGLLRRVsstWtttt		X	X
PRKCA	PKCA	P17252	human	SLC1A1	25550	P51907	Slc1a1	rat	S465	471076	TGIVEKLsKKELEQV		X
PRKCA	PKCA	P17252	human	CDK1	396252	P13863	CDK1	chicken	S277	465625	YDPAKRIsGKMALNH	Pkinase		X
PRKCA	PKCA	P17252	human	PKG1	5592	Q13976	PRKG1	human	T59	448837	THIGPRTtRAQGIsA			X
PRKCA	PKCA	P17252	human	NOX5 iso4	79400	Q96PH1-4	NOX5	human	T494	472625	KRLsRSVtMRKsQRS	FAD_binding_8	X	X
PRKCA	PKCA	P17252	human	GUCY2C	397193	P55204	GUCY2C	pig	S1052	451300	RKPTRVAsYKKGTLE		X
PRKCA	PKCA	P17252	human	mGluR5 iso2	24418	P31424-2	Grm5	rat	S901	4213805	QHLWQRLsVHINKKE			X
PRKCA	PKCA	P17252	human	KRas iso2	3845	P01116-2	KRAS	human	S181	459210	GKKKKkKsKTKCVIM			X
PRKCA	PKCA	P17252	human	NMDAR1	24408	P35439	Grin1	rat	S897	448256	sFKRRRssKDtSTGG			X
PRKCA	PKCA	P17252	human	N-CoR1	9611	O75376	NCOR1	human	S70	3828921	QQLRRRPsLLsEFHP		X
PRKCA	PKCA	P17252	human	TH	25085	P04177	Th	rat	S40	448545	RFIGRRQsLIEDARK	TOH_N		X	2791
PRKCA	PKCA	P17252	human	APLP1	11803	Q03157	Aplp1	mouse	T614	11500601	RKKKPYGtISHGVVE	APP_amyloid		X
PRKCA	PKCA	P17252	human	PDE3A	5139	Q14432	PDE3A	human	S492	4787245	MTLTKSRsFtSSyAI		X	X
PRKCA	PKCA	P17252	human	TRAF2	22030	P39429	Traf2	mouse	T117	471341	DGCTWKGtLKEYESC		X
PRKCA	PKCA	P17252	human	CACNA1C	24239	P22002	Cacna1c	rat	S1927	455278	ASLGRRAsFHLECLK	CAC1F_C	X	X
PRKCA	PKCA	P17252	human	Kv7.2	170848	O88943	Kcnq2	rat	S541	11082901	sKRKFKEsLRPYDVM	KCNQ_channel	X
PRKCA	PKCA	P17252	human	p47phox	653361	P14598	NCF1	human	S315	451725	AHsIHQRsRKRLsQD	NECFESHC		X
PRKCA	PKCA	P17252	human	Cortactin	60465	O70420	Cttn	rat	T145	41425400	GFEYQGktEKHASQK	HS1_rep		X
PRKCA	PKCA	P17252	human	TNNT2	21956	P50752	Tnnt2	mouse	T207	449038	YIQkQAQtERKsGKR	Troponin		X
PRKCA	PKCA	P17252	human	CYP3A4	1576	P08684	CYP3A4	human	S398	22553308	GVVVMIPsYALHRDP	p450		X
PRKCA	PKCA	P17252	human	CACNA1C	100101555	P15381	CACB	rabbit	S1843	9808101	EAAWKLssKRCHSQE	CAC1F_C		X
PRKCA	PKCA	P17252	human	p21Cip1	1026	P38936	CDKN1A	human	S153	456134	sMTDFyHskRrLIFS		X	X
PRKCA	PKCA	P17252	human	SHP-1	5777	P29350	PTPN6	human	S591	454019	DKEKsKGsLKRK___		X	X
PRKCA	PKCA	P17252	human	PLM	476487	P56513	FXYD1	dog	S83	451424	EEGTFRSsIRRLstR		X	X
PRKCA	PKCA	P17252	human	ADD2	119	P35612	ADD2	human	S713	449802	KKKFRtPsFLKKsKK		X
PRKCA	PKCA	P17252	human	G-alpha(z)	2781	P19086	GNAZ	human	S27	451241	DRHLRSEsQRQRREI	G-alpha	X	X
PRKCA	PKCA	P17252	human	Kv4.2		Q63881	Kcnd2	rat	S447	4668101	SANAYMQsKRNGLLS	DUF3399		X
PRKCA	PKCA	P17252	human	NR2C1	22025	Q505F1	Nr2c1	mouse	S185	457682	IEVSREKsSNCAAST			X
PRKCA	PKCA	P17252	human	Cortactin	60465	O70420	Cttn	rat	S172	15176497	QADRVDKsAVGFDYQ	HS1_rep		X
PRKCA	PKCA	P17252	human	SLC1A1	25550	P51907	Slc1a1	rat	T5	13204400	___MGKPtSSGCDWR		X
PRKCA	PKCA	P17252	human	SERT	6532	P31645	SLC6A4	human	S277	31014802	IWKGVKtsGKVVWVT	SNF		X
PRKCA	PKCA	P17252	human	GluR1	2890	P42261	GRIA1	human	S836	467226	cYKsRsEsKRMKGFC		X
PRKCA	PKCA	P17252	human	NR1I3	9970	Q14994	NR1I3	human	T38	11281700	CKGFFRRtVSKSIGP	zf-C4		X
PRKCA	PKCA	P17252	human	DDX58	23586	O95786	DDX58	human	T170	12613700	DkENWPktLkLALEK	CARD_2	X
PRKCA	PKCA	P17252	human	AHR	196	P35869	AHR	human	S12	451412	SANITYAsRKRRKPV			X
PRKCA	PKCA	P17252	human	HIR	3761	P48050	KCNJ4	human	T53	450871	IFTTCVDtRWRYMLM	IRK	X
PRKCA	PKCA	P17252	human	PITPNB	114561	P53812	Pitpnb	rat	S262	451299	ETMRKKGsVRGTSAA		X
PRKCA	PKCA	P17252	human	ADD1	118	P35611	ADD1	human	S726	449829	KKKFRtPsFLKKsKK		X
PRKCA	PKCA	P17252	human	CFLAR	8837	O15519	CFLAR	human	S193	7590803	LQAAIQksLkDPSNN		X
PRKCA	PKCA	P17252	human	RGS7	6000	P49802	RGS7	human	S434	455540	YKLMKSDsYPRFIRS	RGS		X
PRKCA	PKCA	P17252	human	neurogranin	616955	P35722	NRGN	cow	S36	455913	AAAKIQAsFRGHMAR	IQ		X
PRKCA	PKCA	P17252	human	PPAR-alpha	5465	Q07869	PPARA	human	S179	457549	RFGRMPRsEKAKLkA			X
PRKCA	PKCA	P17252	human	PDE3A	5139	Q14432	PDE3A	human	S465	456985	VRRDRsTsIKLQEAP		X	X
PRKCA	PKCA	P17252	human	MYBPC3	17868	O70468	Mybpc3	mouse	S302	471081	sLLKKRDsFRRDskL			X
PRKCA	PKCA	P17252	human	TNNI3	7137	P19429	TNNI3	human	T143	451483	RGKFKRPtLRRVRIs	Troponin		X
PRKCA	PKCA	P17252	human	SLC22A1	24904	Q63089	Slc22a1	rat	S328	455613	LCLEEDAsEKRSPsF	Sugar_tr	X
PRKCA	PKCA	P17252	human	MBP	618684	P02687	MBP	cow	S54	451832	RGAPKRGsGKDGHHA	Myelin_MBP		X
PRKCA	PKCA	P17252	human	S6	29304	P62755	Rps6	rat	S236	448093	AKRRRLssLRAstsK			X	5006; 4856; 4857; 4858; 4851; 4803; 2211; 3945; 3985; 5316; 4854; 8520; 9865; 14733; 27036; 34411
PRKCA	PKCA	P17252	human	GJA1	24392	P08050	Gja1	rat	S372	465460	sRAssRAssRPRPDD			X
PRKCA	PKCA	P17252	human	mGluR7	108073	Q68ED2	Grm7	mouse	S862	2846504	NVQKRKRsFKAVVTA			X
PRKCA	PKCA	P17252	human	RSC1A1	6248	Q92681	RSC1A1	human	S366	10433802	LHELLVVsSKPASEN		X
PRKCA	PKCA	P17252	human	CENTA1	11033	O75689	ADAP1	human	S87	11380900	AARARFEsKVPSFYY	ArfGap		X
PRKCA	PKCA	P17252	human	PDE5A	281972	Q28156	PDE5A	cow	S92	448178	GTPTRKIsASEFDRP			X
PRKCA	PKCA	P17252	human	NHERF	9368	O14745	SLC9A3R1	human	S339	455752	ERAHQKRssKRAPQM	EBP50_C		X
PRKCA	PKCA	P17252	human	NHERF		E2RGF3	SLC9A3R1	dog	S348	455752	ERAHQKRssKRAPQM	EBP50_C		X
PRKCA	PKCA	P17252	human	DAT	24898	P23977	Slc6a3	rat	S13	451138	CsVGPMssVVAPAKE			X
PRKCA	PKCA	P17252	human	NOX5 iso4	79400	Q96PH1-4	NOX5	human	S490	20612401	GRGSKRLsRSVtMRK	FAD_binding_8	X	X
PRKCA	PKCA	P17252	human	NFL	100521224	P02547	NEFL	pig	S13	457195	SEPYYSTsYKRRYVE	Filament_head		X
PRKCA	PKCA	P17252	human	TNNI3	29248	P23693	Tnni3	rat	S23	448423	PAPVRRRssANYRAY	Troponin-I_N		X	4004
PRKCA	PKCA	P17252	human	CYP3A4	1576	P08684	CYP3A4	human	S119	22553300	GFMksAIsIAEDEEW	p450		X
PRKCA	PKCA	P17252	human	GPSM2	29899	P81274	GPSM2	human	S408	4766076	PKLGRRHsMENMELM		X
PRKCA	PKCA	P17252	human	p47phox	653361	P14598	NCF1	human	S328	449404	QDAYRRNsVRFLQQR	NECFESHC		X
PRKCA	PKCA	P17252	human	RASSF1 iso2	11186	Q9NS23-2	RASSF1	human	S197	18748000	RGPGRGTsVRRRtsF		X
PRKCA	PKCA	P17252	human	p40phox	4689	Q15080	NCF4	human	T154	448266	LRRLRPRtRKVKSVs		X	X	4311
PRKCA	PKCA	P17252	human	IRS1	16367	P35569	Irs1	mouse	S318	451399	MVGGKPGsFRVRASs			X	5610
PRKCA	PKCA	P17252	human	CACNA1B	257648	Q02294	Cacna1b	rat	S898	455281	ARPRRsHsKEAPGAD			X
PRKCA	PKCA	P17252	human	Vimentin	7431	P08670	VIM	human	S8	471087	MStrsVssssyrrMF	Filament_head		X
PRKCA	PKCA	P17252	human	Tau iso8	4137	P10636-8	MAPT	human	S324	449328	KVTsKCGsLGNIHHK	Tubulin-binding		X
PRKCA	PKCA	P17252	human	CYP3A4	1576	P08684	CYP3A4	human	S420	5938007	kFLPERFsKKNKDNI	p450		X
PRKCA	PKCA	P17252	human	GSK3A	606496	Q2NL51	Gsk3a	mouse	S21	448584	sGRARtssFAEPGGG		X		9337; 9316; 9331; 9327; 8452; 8566
PRKCA	PKCA	P17252	human	NKX3-1	4824	Q99801	NKX3-1	human	S48	3078000	RQGGRTSsQRQRDPE		X	X
PRKCA	PKCA	P17252	human	Mena iso4	13800	Q03173-4	Enah	mouse	S236	451465	WERERRMsNAAPSSD		X
PRKCA	PKCA	P17252	human	NMDAR2C	24411	Q00961	Grin2c	rat	S1231	463822	SCTWRRVssLEsEV_		X	X
PRKCA	PKCA	P17252	human	Akt1	24185	P47196	Akt1	rat	S473	447855	RPHFPQFsYSASGTA	Pkinase_C		X	9271; 3787; 4060; 4051; 5102; 4058; 2336; 2337; 4075; 4070; 5012; 4071; 5315; 9563; 9018; 12694; 11962; 15116; 88106
PRKCA	PKCA	P17252	human	p53	7157	P04637	TP53	human	S378	447534	skkGQstsRHkkLMF			X
PRKCA	PKCA	P17252	human	occludin	18260	Q61146	Ocln	mouse	S338	455819	GKRSYPEsFYKSTPL			X
PRKCA	PKCA	P17252	human	Titin	22138	A2ASS6	Ttn	mouse	S12884	4693667	RKkLRPGsGGEKPPD		X	X
PRKCA	PKCA	P17252	human	ROBO3	64221	Q96MS0	ROBO3	human	S1330	15414501	WLPYSRPsFLSrGQG		X	X
PRKCA	PKCA	P17252	human	CD5	921	P06127	CD5	human	T434	450129	MsFHRNHtAtVRsHA		X
PRKCA	PKCA	P17252	human	Lck	3932	P06239	LCK	human	S42	447819	tLLIRNGsEVRDPLV			X
PRKCA	PKCA	P17252	human	Vimentin	7431	P08670	VIM	human	S9	455450	StrsVssssyrrMFG	Filament_head		X
PRKCA	PKCA	P17252	human	NCAM-L1	3897	P32004	L1CAM	human	T1172	4702537	ARPMKDEtFGEyRSL	Bravo_FIGEY		X
PRKCA	PKCA	P17252	human	DAT	6531	Q01959	SLC6A3	human	S7	451136	_MsKskCsVGLMssV		X
PRKCA	PKCA	P17252	human	Vinculin	396422	P12003	VCL	chicken	S1102	451251	NAQNLMQsVKETVRE	Vinculin		X
PRKCA	PKCA	P17252	human	p73	7161	O15350	TP73	human	S388	6417400	VPQPLVDsYRQQQQL		X
PRKCA	PKCA	P17252	human	PLM	476487	P56513	FXYD1	dog	S88	451425	RSsIRRLstRRR___		X	X
PRKCA	PKCA	P17252	human	CHAT iso3	1103	P28329-3	CHAT	human	S476	454037	HKAAVPAsEKLLLLK	Carn_acyltransf		X
PRKCA	PKCA	P17252	human	RRAD	6236	P55042	RRAD	human	S290	457397	GRIVARNsRKMAFRA			X
PRKCA	PKCA	P17252	human	Caldesmon	373965	P12957	CALD1	chicken	S602	457430	CFsPKGSsLKIEERA	Caldesmon		X
PRKCA	PKCA	P17252	human	STXBP1	25558	P61765	Stxbp1	rat	S306	448743	VSQEVTRsLkDFSSs	Sec1		X
PRKCA	PKCA	P17252	human	PPP1R1A	58977	P19103	Ppp1r1a	rat	S65	469609	PLLKSTLsMsPRQRK	DARPP-32	X	X
PRKCA	PKCA	P17252	human	AFAP	60312	Q8N556	AFAP1	human	S277	2853100	AELEKKLssERPssD		X
PRKCA	PKCA	P17252	human	MBP	618684	P02687	MBP	cow	S160	456582	FKLGGRDsRSGsPMA	Myelin_MBP		X
PRKCA	PKCA	P17252	human	GluR1	50592	P19490	Gria1	rat	S849	448565	FCLIPQQsINEAIrT			X	75574
PRKCA	PKCA	P17252	human	GLRB	14658	P48168	Glrb	mouse	S425	2048205	NDFSIVGsLPRDFEL	Neur_chan_memb	X
PRKCA	PKCA	P17252	human	MARCKS	4082	P29966	MARCKS	human	S163	447787	KRFsFkKsFkLsGFs	MARCKS	X	X	2741; 11992
PRKCA	PKCA	P17252	human	PPP1R16B	26051	Q96T49	PPP1R16B	human	S331	62459400	sQLRHKSsLSRRTSS		X	X
PRKCA	PKCA	P17252	human	TRPM4	54795	Q8TD43	TRPM4	human	S1152	12559512	sERLKRTsQKVDLAL		X
PRKCA	PKCA	P17252	human	PTPRA	19262	P18052	Ptpra	mouse	S180	447611	QAGsHSNsFRLSNGR		X
PRKCA	PKCA	P17252	human	FBXW7	55294	Q969H0	FBXW7	human	S10	17337000	QELLSVGsKRRRTGG		X
PRKCA	PKCA	P17252	human	VDR	7421	P11473	VDR	human	S51	451285	CKGFFRRsMKRKALF	zf-C4	X
PRKCA	PKCA	P17252	human	PEA-15	100736554	Q9Z297	Pea15	hamster	S104	455750	TKLTRIPsAKKYKDI			X
PRKCA	PKCA	P17252	human	MMP2	4313	P08253	MMP2	human	T250	479859	EYNsCTDtGRSDGFL	Peptidase_M10; fn2		X
PRKCA	PKCA	P17252	human	F3	2152	P13726	F3	human	S290	451613	GQsWkENsPLNVs__		X
PRKCA	PKCA	P17252	human	hnRNP A1	29578	P04256	Hnrnpa1	rat	S231	2874411	GrGGFGGsrGGGGYG			X
PRKCA	PKCA	P17252	human	MRLC1	10398	P24844	MYL9	human	S2	4964101	______MssKRAKAK			X
PRKCA	PKCA	P17252	human	SLC22A1	24904	Q63089	Slc22a1	rat	T550	455614	TIYLQVQtGKSSST_		X
PRKCA	PKCA	P17252	human	Cofilin-1	1072	P23528	CFL1	human	S23	9218412	NDMkVRksstPEEVk	Cofilin_ADF	X	X
PRKCA	PKCA	P17252	human	PKCE	5581	Q02156	PRKCE	human	S234	479975	EtPDQVGsQRFSVNM			X
PRKCA	PKCA	P17252	human	SLC38A3	252919	Q9JHZ9	Slc38a3	rat	S52	19001700	KGFLQQSsSKEPHFT			X
PRKCA	PKCA	P17252	human	TNNT2	286816	P13789	TNNT2	cow	T281	451557	TRGKAKVtGRWK___	Troponin		X
PRKCA	PKCA	P17252	human	NG2	81651	Q00657	Cspg4	rat	T2256	454952	YLRKRNKtGKHDVQV		X	X
PRKCA	PKCA	P17252	human	IGFBP1	3484	P08833	IGFBP1	human	S126	451658	GsPEsPEstEITEEE		X
PRKCA	PKCA	P17252	human	CYP3A4	1576	P08684	CYP3A4	human	S134	17547617	kRLRsLLsPtFTsGK	p450		X
PRKCA	PKCA	P17252	human	TNNI3	29248	P23693	Tnni3	rat	S24	448424	APVRRRssANYRAYA	Troponin-I_N		X	4004
PRKCA	PKCA	P17252	human	STXBP1	25558	P61765	Stxbp1	rat	S313	448744	sLkDFSSsKRMNTGE	Sec1		X
PRKCA	PKCA	P17252	human	PDLIM2	213019	Q8R1G6	Pdlim2	mouse	S137	4763817	PRPCsPFstPPPtsP		X	X
PRKCA	PKCA	P17252	human	MBP	618684	P02687	MBP	cow	S109	451768	QGKGrGLsLSRFsWG	Myelin_MBP		X
PRKCA	PKCA	P17252	human	DLG1	1739	Q12959	DLG1	human	T657	22496705	KERARLKtVKFNSKT		X
PRKCA	PKCA	P17252	human	PIP5K1B	18719	P70181	Pip5k1b	mouse	S413	27461455	PSKKRCNsIAALKAT		X	X
PRKCA	PKCA	P17252	human	GPR120 iso2		Q5NUL3-2		human	S350	31014808	GAILtDtsVKRNDLs		X
PRKCA	PKCA	P17252	human	lamin A/C	16905	P48678	Lmna	mouse	S575	1207201	RGsHCsGsGDPAEYN			X
PRKCA	PKCA	P17252	human	CHAT iso3	1103	P28329-3	CHAT	human	S346	454035	LLKHVTQssRKLIRA	Carn_acyltransf		X
PRKCA	PKCA	P17252	human	ROMK	3758	P48048	KCNJ1	human	S4	2813507	____MNAsSRNVFDT			X
PRKCA	PKCA	P17252	human	CaR	846	P41180	CASR	human	T888	449862	FKVAARAtLRRsNVs		X	X
PRKCA	PKCA	P17252	human	DOCK8	81704	Q8NF50	DOCK8	human	S2082	3929310	VEsQKRDsFHRSsFR		X
PRKCA	PKCA	P17252	human	CFTR	1080	P13569	CFTR	human	S795	449982	TAsTRKVsLAPQANL	CFTR_R		X
PRKCA	PKCA	P17252	human	KCNMA1	282573	Q28204	KCNMA1	cow	S1151	14364501	NRQNRPKsRESRDKQ		X
PRKCA	PKCA	P17252	human	NFkB-p65	5970	Q04206	RELA	human	S536	447800	sGDEDFSsIADMDFS		X		4887; 3036; 3031; 4886; 3033; 4025; 5733; 13346
PRKCA	PKCA	P17252	human	H3	8350	P68431	HIST1H3A	human	T6	13321500	__ArtkQtArkstGG	Histone	X
PRKCA	PKCA	P17252	human	NOXO1 iso3	124056	Q8NFA2-3	NOXO1	human	T341	28758706	AIQSRCCtVTRRALE		X	X
PRKCA	PKCA	P17252	human	CHAT iso3	1103	P28329-3	CHAT	human	S440	449057	VPTYESAsIRRFQEG	Carn_acyltransf		X
PRKCA	PKCA	P17252	human	EGLN2	112398	Q96KS0	EGLN2	human	S234	4213802	QRAIPPRsIRGDQIA			X
PRKCA	PKCA	P17252	human	FBXW7	55294	Q969H0	FBXW7	human	S18	17337001	KRRRTGGsLRGNPSs		X	X
PRKCA	PKCA	P17252	human	CD44	960	P16070	CD44	human	S672	455524	AVCIAVNsRRRCGQK			X
PRKCA	PKCA	P17252	human	AID	11628	Q9WVE0	Aicda	mouse	T140	6835300	GVQIGIMtFKDYFYC	APOBEC_N		X
PRKCA	PKCA	P17252	human	CYP3A4	1576	P08684	CYP3A4	human	T103	22553306	KECYsVFtNRRPFGP	p450		X
PRKCA	PKCA	P17252	human	PLD2	5338	O14939	PLD2	human	T252	456498	LLYMCLEtGAISFVQ		X
PRKCA	PKCA	P17252	human	HABP4	22927	Q5JVS0	HABP4	human	T375	11380903	GRGARGGtRGGRGRI			X
PRKCA	PKCA	P17252	human	GJA1	24392	P08050	Gja1	rat	S365	459207	IVDQRPssRAssRAs			X
PRKCA	PKCA	P17252	human	KCNJ8	25472	Q63664	Kcnj8	rat	S397	471151	NsMRRSNsIRRNNSS			X
PRKCA	PKCA	P17252	human	MBP	618684	P02687	MBP	cow	S150	487420	HDAQGtLsKIFKLGG	Myelin_MBP		X
PRKCA	PKCA	P17252	human	GluR1	50592	P19490	Gria1	rat	S836	467226	CYkSRSEskRMkGFC		X	X
PRKCA	PKCA	P17252	human	PRKD2	25865	Q9BZL6	PRKD2	human	S876	448800	QGLAERIsVL_____		X
PRKCA	PKCA	P17252	human	TXN	7295	P10599	TXN	human	T100	457590	NkEkLEAtINELV__	Thioredoxin	X
PRKCA	PKCA	P17252	human	MARCKS	613548	P12624	MARCKS	cow	S169	451837	sFKLsGFsFKKNKKE	MARCKS		X	8722
PRKCA	PKCA	P17252	human	ASIC3	286920	O35240	Accn3	rat	S523	12518703	VTKTLSAsHRTCYLV		X
PRKCA	PKCA	P17252	human	ADCY6	25289	Q03343	Adcy6	rat	S674	455529	EDLEKKYsRKVDPRF	DUF1053		X
PRKCA	PKCA	P17252	human	GSTA4	2941	O15217	GSTA4	human	T193	455667	VKLsNIPtIKRFLEP	GST_C_3	X
PRKCA	PKCA	P17252	human	TXA2-R	6915	P21731	TBXA2R	human	S331	470029	sTRPRsLsLQPQLtQ			X
PRKCA	PKCA	P17252	human	ANXA5 iso2		AAB24204	ANXA5	cow	T22	2358301	DERADAEtLRKAMKG	Annexin		X
PRKCA	PKCA	P17252	human	TRPV1	83810	O35433	Trpv1	rat	T144	456216	QRSKKRLtDSEFKDP	Ank_2		X
PRKCA	PKCA	P17252	human	GluR6	2898	Q13002	GRIK2	human	S868	478417	MVEELRMsLKcQRRL		X
PRKCA	PKCA	P17252	human	TNNT2	7139	P45379	TNNT2	human	S189	4708251	ARKKKALsNMMHFGG	Troponin		X
PRKCA	PKCA	P17252	human	GSK3B	56637	Q9WV60	Gsk3b	mouse	S9	449111	SGRPRttsFAEsCKP		X		9336; 9331; 9327; 9323; 9322; 9325; 5558; 8566; 8466; 14026; 14332; 14310; 14630
PRKCA	PKCA	P17252	human	TAUT	404000	Q00589	SLC6A6	dog	S322	450688	YNKYKYNsYRDCMLL	SNF	X	X
PRKCA	PKCA	P17252	human	PPP1R14B	26472	Q96C90	PPP1R14B	human	T57	1904503	VRRQGKVtVkYDRKE	PP1_inhibitor		X
PRKCA	PKCA	P17252	human	PLCB1		P10894	PLCB1	cow	S887	450172	HSQPAPGsVKAPAKT			X
PRKCA	PKCA	P17252	human	SLC6A12	404013	P27799	SLC6A12	dog	T40	33673901	VKDRGQWtNKMEFVL	SNF	X
PRKCA	PKCA	P17252	human	TRPV5	56302	Q9NQA5	TRPV5	human	S654	470109	yVEVFKNsDKEDDQE		X
PRKCA	PKCA	P17252	human	VTN	7448	P04004	VTN	human	S381	452175	RNRKGYRsQRGHsRG			X
PRKCA	PKCA	P17252	human	PLM	476487	P56513	FXYD1	dog	T89	455220	SsIRRLstRRR____			X
PRKCA	PKCA	P17252	human	p300	2033	Q09472	EP300	human	S89	447592	SELLRSGsSPNLNMG		X
PRKCA	PKCA	P17252	human	eNOS	287024	P29473	NOS3	cow	T497	447885	AGITRKktFKEVANA			X
PRKCA	PKCA	P17252	human	LRP1	4035	Q07954	LRP1	human	T4460	12526700	GFQHQRMtNGAMNVE		X	X
PRKCA	PKCA	P17252	human	TNNI3	511094	P08057	TNNI3	cow	S46	450691	KKSKIsAsRKLQLKT			X
PRKCA	PKCA	P17252	human	IKKB	3551	O14920	IKBKB	human	S177	447492	AkELDQGsLCtsFVG	Pkinase		X	2078; 2697; 2694; 14938
PRKCA	PKCA	P17252	human	hnRNP A1	29578	P04256	Hnrnpa1	rat	S223	2874412	FGrGGNFsGrGGFGG			X
PRKCA	PKCA	P17252	human	BVR	644	P53004	BLVRA	human	S149	486325	GKDLLkGsLLFTAGP	Biliv-reduc_cat	X
PRKCA	PKCA	P17252	human	TUBA1C	84790	Q9BQE3	TUBA1C	human	S158	4710870	sLLMERLsVDyGkks	Tubulin		X
PRKCA	PKCA	P17252	human	SSTR2		P30680	Sstr2	rat	S343	7652105	EDGERsDsKQDKsRL		X
PRKCA	PKCA	P17252	human	C5aR	728	P21730	C5AR1	human	S317	450056	RLRKsLPsLLRNVLt			X
PRKCA	PKCA	P17252	human	IL2RA	3559	P01589	IL2RA	human	T271	455370	RQRKsRRtI______		X	X
PRKCA	PKCA	P17252	human	NR1H4 iso2	9971	Q96RI1-2	NR1H4	human	S154	4245800	CKGFFRRsITKNAVY	zf-C4	X	X
PRKCA	PKCA	P17252	human	SCN2A	24766	P04775	Scn2a	rat	S1506	2999207	NAMKKLGsKKPQKPI			X
PRKCA	PKCA	P17252	human	C5aR	728	P21730	C5AR1	human	S332	448822	EEsVVREsKsFTRsT			X
PRKCA	PKCA	P17252	human	NLGN4X	57502	Q8N0W4	NLGN4X	human	T707	40245512	KDKRRHEtHRRPSPQ		X	X
PRKCA	PKCA	P17252	human	RhoGDI alpha	396	P52565	ARHGDIA	human	S96	486318	DLTGDLEsFKkQsFV	Rho_GDI	X	X
PRKCA	PKCA	P17252	human	TNNT2	21956	P50752	Tnnt2	mouse	S211	451755	QAQtERKsGKRQtER	Troponin		X
PRKCA	PKCA	P17252	human	DAT	24898	P23977	Slc6a3	rat	S7	451136	_MsKsKCsVGPMssV			X
PRKCA	PKCA	P17252	human	pleckstrin	5341	P08567	PLEK	human	S113	451305	GQKFARKstRRsIRL		X	X
PRKCA	PKCA	P17252	human	TNNI3	7137	P19429	TNNI3	human	S44	450691	KKskIsAsRKLQLKt			X
PRKCA	PKCA	P17252	human	ICLN	403971	P35521	CLNS1A	dog	S45	456841	YIAESRLsWLDGSGL	Voldacs		X
PRKCA	PKCA	P17252	human	LRP1	4035	Q07954	LRP1	human	S4517	4769100	LyMGGHGsRHsLAsT		X	X
[truncated: 165 more rows]
